# Supplementary material for: Orbitofrontal cortex microRNAs support long-lasting heroin seeking behavior in male rats
Source: Transl Psychiatry. 2023 Apr 8;13:117. doi: 10.1038/s41398-023-02423-4 (PMC10082780; doi:10.1038/s41398-023-02423-4)
Supplement: Supplementary file 2 — Supplemental excel tables [file 41398_2023_2423_MOESM2_ESM.xlsx]

## Sheet: Supplemental table SE1
miRNA id	Expression(HL21D)	Expression(NL21D)	log2FoldChange(HL21D/NL21D)	Pvalue	Padj
rno-let-7a-1-3p,rno-let-7c-2-3p	7350.11	6089.58	0.271422	0.277352	1
rno-let-7a-2-3p	104.683	102.883	0.0250296	0.905275	1
rno-let-7a-5p	261126	275571	-0.0776776	0.924326	1
rno-let-7b-3p	449.177	433.941	0.0497834	0.908026	1
rno-let-7b-5p	771407	525061	0.555006	0.173346	0.81542
rno-let-7c-1-3p	127.36	84.0973	0.598781	0.0314902	0.340172
rno-let-7c-5p	1.69356e+06	1.08518e+06	0.642128	0.0845056	0.590569
rno-let-7d-3p	32995.1	45650	-0.468364	0.188093	0.842597
rno-let-7d-5p	380132	272240	0.481623	0.102461	0.650682
rno-let-7e-3p	7139.83	5436.94	0.393096	0.386008	1
rno-let-7e-5p	222498	124669	0.835688	0.0266777	0.31803
rno-let-7f-1-3p	1217.11	886.321	0.457559	0.39693	1
rno-let-7f-2-3p	783.33	1129.39	-0.527853	0.0548043	0.456889
rno-let-7f-5p	425409	266997	0.672027	0.0406134	0.386126
rno-let-7g-3p	154.353	352.132	-1.18988	0.0111797	0.180879
rno-let-7g-5p	480322	353768	0.441199	0.0935161	0.621593
rno-let-7i-3p	1045.17	1562.33	-0.579968	0.234643	0.92722
rno-let-7i-5p	425223	300545	0.500635	0.0950139	0.621593
rno-miR-100-3p	59.359	33.5397	0.823594	0.0385074	0.375228
rno-miR-100-5p	86840.3	106093	-0.288887	0.0753772	0.564506
rno-miR-101a-3p	426.692	681.717	-0.675977	0.130577	0.717758
rno-miR-101a-5p	10.1495	24.8063	-1.28929	0.0476875	0.419568
rno-miR-101b-3p	991.868	1323.62	-0.416264	0.189117	0.842597
rno-miR-101b-5p	0.714452	1.19697	-0.744481	0.556605	1
rno-miR-103-1-5p	17.3265	17.5172	-0.015794	0.974047	1
rno-miR-103-2-5p	6.18492	7.31715	-0.242528	0.73305	1
rno-miR-103-3p	10209	21420.6	-1.06916	0.0137808	0.198716
rno-miR-105	0.385878	1.69353	-2.13382	0.109269	0.659844
rno-miR-106b-3p	90.0407	87.4279	0.0424835	0.898639	1
rno-miR-106b-5p	140.926	202.697	-0.524385	0.133965	0.728756
rno-miR-107-3p	104.243	253.076	-1.27963	0.0473756	0.419568
rno-miR-107-5p	120.251	190.615	-0.664612	0.117396	0.689502
rno-miR-10a-3p	1.18219	1.22722	-0.053937	0.965978	1
rno-miR-10a-5p	612.066	635.167	-0.0534482	0.930895	1
rno-miR-10b-3p	0.104126	0.116131	-0.157428	0.824203	1
rno-miR-10b-5p	2.93574	5.3768	-0.873022	0.423284	1
rno-miR-1188-3p	6.72701	6.6522	0.0161337	0.98133	1
rno-miR-1188-5p	392.43	281.054	0.481589	0.255069	0.973938
rno-miR-1193-3p	645.987	829.119	-0.360073	0.0419959	0.392921
rno-miR-1193-5p	10.8614	14.9192	-0.457964	0.372807	1
rno-miR-122-3p	0.41152	1.40021	-1.76661	0.18418	0.833873
rno-miR-1224	2934.94	2337.13	0.328595	0.412912	1
rno-miR-122-5p	158.328	242.533	-0.615272	0.304255	1
rno-miR-122b	8.29131	9.40834	-0.18234	0.833295	1
rno-miR-124-3p	1.11329e+06	1.53405e+06	-0.462519	0.368196	1
rno-miR-124-5p	362.862	694.676	-0.936919	0.0345219	0.355463
rno-miR-1247-3p	0.888691	4.28117	-2.26825	0.060868	0.490088
rno-miR-1247-5p	85.0001	227.069	-1.41759	0.000666941	0.0336413
rno-miR-1249	744.611	1004.61	-0.432082	0.189414	0.842597
rno-miR-125a-3p	177.428	256.862	-0.533759	0.0712321	0.540545
rno-miR-125a-5p	243094	208338	0.222588	0.475922	1
rno-miR-125b-1-3p	3134.35	2504.5	0.323643	0.325734	1
rno-miR-125b-2-3p	2058.2	2157.22	-0.067791	0.853194	1
rno-miR-125b-5p	69695.3	45979.4	0.600073	0.152176	0.77757
rno-miR-126a-3p	451860	317995	0.506875	0.0205976	0.261293
rno-miR-126a-5p	4938.15	7857.56	-0.670112	0.119599	0.697659
rno-miR-127-3p	1.69079e+06	1.00131e+06	0.755809	0.150937	0.77757
rno-miR-127-5p	76.9322	186.993	-1.28132	0.0348822	0.355463
rno-miR-128-1-5p	433.832	639.722	-0.560309	0.0794202	0.579229
rno-miR-128-2-5p	4497.16	5605.53	-0.317836	0.554262	1
rno-miR-128-3p	257317	402606	-0.645822	0.0169817	0.225765
rno-miR-129-1-3p	2525.69	1251.46	1.01307	0.0376874	0.371459
rno-miR-129-2-3p	5022.47	1809.17	1.47307	0.000300174	0.0214499
rno-miR-129-5p	41958.8	47934.8	-0.192101	0.395853	1
rno-miR-1298	497.278	700.826	-0.495002	0.0680035	0.524929
rno-miR-1306-3p	136.632	106.509	0.35932	0.481242	1
rno-miR-1306-5p	313.462	300.013	0.0632655	0.917679	1
rno-miR-130a-3p	581.281	872.032	-0.585147	0.158282	0.78787
rno-miR-130a-5p	7.42961	9.72277	-0.388081	0.567352	1
rno-miR-130b-3p	9.66031	6.99821	0.465083	0.476518	1
rno-miR-130b-5p	258.932	209.271	0.307202	0.460365	1
rno-miR-132-3p	5562.6	7016.54	-0.335	0.255552	0.973938
rno-miR-132-5p	350127	234493	0.578337	0.176873	0.826532
rno-miR-133a-3p	436.257	558.444	-0.356232	0.311566	1
rno-miR-133a-5p	0.375264	0.492907	-0.39341	0.762382	1
rno-miR-133b-3p	11.2616	11.6346	-0.0470102	0.938512	1
rno-miR-133b-5p	0.119875	0.149755	-0.321069	0.731956	1
rno-miR-133c	532.126	875.931	-0.719048	0.13032	0.717758
rno-miR-134-3p	1688.8	2151.39	-0.349271	0.111197	0.664469
rno-miR-134-5p	1335.01	2290.04	-0.778528	0.0742075	0.559326
rno-miR-135a-3p	75.746	67.8435	0.158959	0.545748	1
rno-miR-135a-5p	19540.8	51638.8	-1.40196	0.00321264	0.0834801
rno-miR-135b-3p	87.0769	110.278	-0.34078	0.325947	1
rno-miR-135b-5p	24737	32695.8	-0.402433	0.136768	0.737604
rno-miR-136-3p	3468.03	11792.7	-1.7657	0.000115299	0.0123587
rno-miR-136-5p	4925.2	4121.67	0.256956	0.476057	1
rno-miR-137-3p	17850.6	30712	-0.782835	0.0124975	0.188959
rno-miR-137-5p	81.6701	70.2429	0.217455	0.525433	1
rno-miR-138-1-3p	1503.66	439.72	1.77383	0.00140386	0.051226
rno-miR-138-2-3p	11118.6	4745.39	1.22837	0.0311198	0.33994
rno-miR-138-5p	219305	297553	-0.440207	0.173544	0.81542
rno-miR-139-3p	26565.7	30023.1	-0.176511	0.738149	1
rno-miR-139-5p	283943	177500	0.677784	0.165014	0.806265
rno-miR-1-3p	136.351	71.4229	0.932863	0.0101849	0.169583
rno-miR-140-3p	308.561	482.303	-0.644385	0.103957	0.650682
rno-miR-140-5p	7983.77	13815	-0.791091	0.00795621	0.147333
rno-miR-141-3p	3132.6	3801.3	-0.27913	0.767458	1
rno-miR-141-5p	59.333	141.504	-1.25393	0.163676	0.802014
rno-miR-142-3p	322.158	369.484	-0.197744	0.586376	1
rno-miR-142-5p	122.211	126.968	-0.0550937	0.905972	1
rno-miR-143-3p	93277.2	128248	-0.459344	0.0417031	0.392921
rno-miR-143-5p	2.95048	2.9246	0.0127065	0.99093	1
rno-miR-144-3p	194.961	296.715	-0.605893	0.202189	0.855643
rno-miR-144-5p	12.8155	8.56367	0.581586	0.340183	1
rno-miR-145-3p	159.458	135.84	0.231259	0.427871	1
rno-miR-145-5p	3061.86	1812.21	0.756653	0.0641608	0.507078
rno-miR-146a-3p	19.0604	33.9173	-0.831443	0.193748	0.844014
rno-miR-146a-5p	7739.15	6911.72	0.163132	0.556003	1
rno-miR-146b-3p	11.0805	9.80781	0.176022	0.779493	1
rno-miR-146b-5p	7613.35	12048	-0.662187	0.0559779	0.460069
rno-miR-147	0.321598	1.0697	-1.73387	0.197651	0.851685
rno-miR-148a-3p	1758.3	442.801	1.98945	7.84283e-11	1.34505e-07
rno-miR-148a-5p	3.01817	5.51905	-0.870746	0.348315	1
rno-miR-148b-3p	609.078	940.615	-0.626978	0.049329	0.431628
rno-miR-148b-5p	9.90037	12.5176	-0.338406	0.615081	1
rno-miR-149-5p	269235	246840	0.125287	0.815217	1
rno-miR-150-3p	40.5273	56.8831	-0.489106	0.242248	0.946369
rno-miR-150-5p	109195	79705.7	0.454149	0.33734	1
rno-miR-151-3p	3547.96	2685.9	0.401587	0.309698	1
rno-miR-151-5p	73470.9	80569	-0.133053	0.435982	1
rno-miR-152-3p	471.117	610.047	-0.372835	0.26871	0.991048
rno-miR-152-5p	0.163254	0.255264	-0.644868	0.578555	1
rno-miR-153-3p	65348.6	74436.9	-0.187862	0.607283	1
rno-miR-153-5p	13979.1	8672.63	0.688733	0.00447876	0.0984018
rno-miR-154-3p	388.654	520.189	-0.420551	0.222971	0.904009
rno-miR-154-5p	10695.4	15953.7	-0.576896	0.0380244	0.372639
rno-miR-155-3p	0.110351	0.120416	-0.125929	0.902895	1
rno-miR-155-5p	179.061	136.374	0.392877	0.213477	0.882198
rno-miR-15a-3p	7.80762	16.5794	-1.08644	0.12777	0.717758
rno-miR-15a-5p	2187.68	5704.67	-1.38275	0.0047746	0.10082
rno-miR-15b-3p	86.04	77.5306	0.150241	0.673454	1
rno-miR-15b-5p	837.589	642.032	0.383597	0.147048	0.775812
rno-miR-16-3p	2.42053	2.17349	0.15531	0.870213	1
rno-miR-16-5p	50237	63175.9	-0.330624	0.227416	0.911259
rno-miR-17-1-3p	17.4384	41.1107	-1.23725	0.027295	0.31803
rno-miR-17-5p	107.25	417.949	-1.96235	0.000156939	0.0141658
rno-miR-181a-1-3p	1473.11	3929.13	-1.41534	0.0602026	0.487016
rno-miR-181a-2-3p	185.988	176.141	0.0784778	0.715704	1
rno-miR-181a-5p	1.02121e+06	825102	0.307632	0.254019	0.973938
rno-miR-181b-1-3p	1.55448	5.5742	-1.84233	0.0991207	0.637556
rno-miR-181b-2-3p	1.30002	2.16596	-0.736477	0.514136	1
rno-miR-181b-5p	142507	125297	0.185681	0.445135	1
rno-miR-181c-3p	202.128	600.758	-1.57151	0.00155246	0.0549326
rno-miR-181c-5p	31972.1	29842.7	0.0994344	0.605094	1
rno-miR-181d-3p	3.97296	8.38856	-1.07821	0.192102	0.842597
rno-miR-181d-5p	16164.9	11675.6	0.469363	0.0402332	0.385474
rno-miR-182	8032.65	11973.5	-0.575898	0.54644	1
rno-miR-183-3p	66.8213	188.272	-1.49444	0.125441	0.717758
rno-miR-183-5p	6432.64	10148.5	-0.657784	0.490342	1
rno-miR-1839-3p	211.367	104.336	1.01852	0.00487935	0.10082
rno-miR-1839-5p	7875.17	7391.44	0.0914564	0.562743	1
rno-miR-184	456.88	372.644	0.294017	0.540592	1
rno-miR-1843a-3p	4285.06	3911.51	0.131591	0.755481	1
rno-miR-1843a-5p	4068.12	4270.52	-0.0700489	0.616626	1
rno-miR-1843b-3p	1572.18	1596.13	-0.0218086	0.95192	1
rno-miR-1843b-5p	1180.25	2099.75	-0.83113	0.0318017	0.340172
rno-miR-185-5p	9161.14	11377.9	-0.312635	0.370861	1
rno-miR-186-3p	1.244	1.80593	-0.537751	0.640936	1
rno-miR-186-5p	1117.75	1757.13	-0.65263	0.236597	0.931578
rno-miR-187-3p	3679.53	4627.32	-0.330656	0.232446	0.92279
rno-miR-187-5p	10.6877	16.9449	-0.664909	0.280842	1
rno-miR-188-3p	0.594465	4.37472	-2.87953	0.0203632	0.260618
rno-miR-188-5p	19.8276	55.9361	-1.49627	0.0165254	0.224519
rno-miR-1896	0.0284304	0.0290702	-0.032104	0.924923	1
rno-miR-18a-3p	2.63027	7.15125	-1.44299	0.103547	0.650682
rno-miR-18a-5p	44.2298	107.475	-1.28092	0.00705054	0.137942
rno-miR-190a-3p	152.543	184.371	-0.273396	0.442805	1
rno-miR-190a-5p	2802.23	2890.42	-0.0447028	0.899463	1
rno-miR-190b-3p	2.12106	8.7277	-2.04081	0.029084	0.32389
rno-miR-190b-5p	1510.99	1221.96	0.306291	0.20993	0.873766
rno-miR-1912-3p	0.704492	0.325912	1.1121	0.417236	1
rno-miR-1912-5p	0.0285188	0.0294172	-0.0447465	0.910804	1
rno-miR-191a-3p	5742.92	4263.37	0.429791	0.374762	1
rno-miR-191a-5p	147329	209554	-0.50828	0.0125605	0.188959
rno-miR-191b	193.432	147.107	0.394957	0.384317	1
rno-miR-192-3p	17.2651	44.1212	-1.35361	0.00890824	0.15803
rno-miR-192-5p	2315.58	2925.31	-0.337215	0.1537	0.77757
rno-miR-193a-3p	19.9406	35.6197	-0.836965	0.173313	0.81542
rno-miR-193a-5p	15.3456	40.6719	-1.40621	0.0260165	0.314214
rno-miR-193b-3p	932.474	930.599	0.00290408	0.99451	1
rno-miR-193b-5p	44.1968	55.1232	-0.318718	0.412398	1
rno-miR-194-3p	10.1333	14.2778	-0.494663	0.379288	1
rno-miR-194-5p	3146.28	2121.23	0.568746	0.196194	0.849677
rno-miR-1949	75.6725	11.7091	2.69213	4.93769e-08	2.11703e-05
rno-miR-195-3p	87.8569	84.2232	0.0609384	0.858375	1
rno-miR-195-5p	2669.46	2470	0.112035	0.721997	1
rno-miR-1956-3p	0.32574	0.616688	-0.920821	0.495325	1
rno-miR-1956-5p	0.28599	0.278506	0.0382607	0.976758	1
rno-miR-196a-5p	42.6779	30.1074	0.503369	0.455008	1
rno-miR-196b-3p	0.0888587	0.100925	-0.183694	0.807875	1
rno-miR-196b-5p	21.6138	33.3677	-0.6265	0.479138	1
rno-miR-196c-5p	0.168633	0.107539	0.649026	0.453396	1
rno-miR-199a-3p	4190.24	4425.15	-0.0786938	0.802216	1
rno-miR-199a-5p	132.649	415.42	-1.64696	0.00233202	0.0754607
rno-miR-19a-3p	2.8548	12.4846	-2.12869	0.0285292	0.32389
rno-miR-19a-5p	1.76303	0.863405	1.02994	0.363302	1
rno-miR-19b-1-5p	1.04511	3.43491	-1.71662	0.125151	0.717758
rno-miR-19b-3p	601.313	1540.48	-1.35719	0.00482931	0.10082
rno-miR-1b	1438.13	839.225	0.777065	0.00657835	0.131184
rno-miR-200a-3p	25171.6	51556	-1.03434	0.26269	0.978764
rno-miR-200a-5p	113.537	376.41	-1.72915	0.0801555	0.579229
rno-miR-200b-3p	4639.57	9073.78	-0.967712	0.317672	1
rno-miR-200b-5p	132.362	469.098	-1.8254	0.063244	0.503771
rno-miR-200c-3p	7328.23	9561.33	-0.383747	0.678039	1
rno-miR-200c-5p	1.19999	10.085	-3.07111	0.0163701	0.224519
rno-miR-201-3p	1.62109	3.11804	-0.943671	0.406296	1
rno-miR-201-5p	16.2389	11.1708	0.539718	0.465318	1
rno-miR-202-3p	0.0559741	0.0608083	-0.119507	0.84917	1
rno-miR-202-5p	1.52061	2.68571	-0.820655	0.457136	1
rno-miR-203a-3p	256.2	314.977	-0.297974	0.280973	1
rno-miR-203a-5p	6.08179	9.79095	-0.686952	0.352449	1
rno-miR-203b-3p	3.01658	4.16538	-0.465534	0.591707	1
rno-miR-203b-5p	87.4071	153.387	-0.811352	0.0272543	0.31803
rno-miR-204-3p	330.747	250.059	0.403456	0.395426	1
rno-miR-204-5p	233577	167443	0.48023	0.372501	1
rno-miR-205	80.2811	75.1573	0.0951464	0.829043	1
rno-miR-206-3p	2493.63	1275.1	0.967636	0.0466344	0.419568
rno-miR-206-5p	0.0217751	0.0221498	-0.0246165	0.934495	1
rno-miR-207	0.937639	0.65358	0.520668	0.695039	1
rno-miR-208a-5p	1.79975	1.34119	0.424276	0.72023	1
rno-miR-208b-5p	0.0893034	0.0644379	0.470805	0.448253	1
rno-miR-20a-3p	2.00008	1.73831	0.202376	0.835457	1
rno-miR-20a-5p	583.537	827.659	-0.504213	0.0945167	0.621593
rno-miR-20b-3p	0.0433804	0.0454692	-0.067845	0.888995	1
rno-miR-20b-5p	2.25805	7.28912	-1.69067	0.0875655	0.599598
rno-miR-210-3p	41.5196	74.3308	-0.840167	0.172848	0.81542
rno-miR-210-5p	11.6023	11.5572	0.00561906	0.991326	1
rno-miR-211-3p	0.512799	0.350717	0.548084	0.68859	1
rno-miR-211-5p	2619.08	1548.76	0.757947	0.151536	0.77757
rno-miR-212-3p	43335.7	58883.7	-0.442313	0.0450907	0.411333
rno-miR-212-5p	7341.34	5482.24	0.421278	0.364277	1
rno-miR-21-3p	5.05341	8.15423	-0.690293	0.368761	1
rno-miR-214-3p	24.9579	69.3941	-1.47532	0.00219123	0.0736856
rno-miR-214-5p	0.0161133	0.016318	-0.0182153	0.943831	1
rno-miR-215	0.929816	2.09802	-1.17401	0.317597	1
rno-miR-21-5p	39640.4	53186.6	-0.424091	0.14003	0.748137
rno-miR-216a-3p	1.03298	0.618606	0.739725	0.565917	1
rno-miR-216a-5p	8.29004	11.823	-0.512149	0.442313	1
rno-miR-216b-3p	0.0299415	0.0262073	0.19218	0.571601	1
rno-miR-216b-5p	3.88579	3.63791	0.095097	0.913329	1
rno-miR-217-3p	0.391586	1.63367	-2.06072	0.112172	0.66797
rno-miR-217-5p	3.28925	2.5685	0.356834	0.685774	1
rno-miR-218a-1-3p	25.4351	38.6334	-0.603027	0.165577	0.806716
rno-miR-218a-2-3p	253.381	497.696	-0.973957	0.0209404	0.262137
rno-miR-218a-5p	203057	192716	0.0754138	0.726112	1
rno-miR-218b	40696	36559.7	0.154634	0.700214	1
rno-miR-219a-1-3p	20.5707	14.4848	0.506049	0.254822	0.973938
rno-miR-219a-2-3p	37941.6	35126.2	0.111235	0.747894	1
rno-miR-219a-5p	9430.03	33561.3	-1.83147	0.000430965	0.0273743
rno-miR-219b	4661.03	3785.08	0.300327	0.646029	1
rno-miR-221-3p	17049.1	11629.2	0.551936	0.0471574	0.419568
rno-miR-221-5p	349.324	630.659	-0.852294	0.0274452	0.31803
rno-miR-222-3p	168047	164033	0.0348791	0.911947	1
rno-miR-222-5p	3.00883	2.17787	0.466286	0.576564	1
rno-miR-223-3p	158.658	155.352	0.0303841	0.945682	1
rno-miR-223-5p	1.2575	2.59531	-1.04535	0.365857	1
rno-miR-22-3p	265155	340486	-0.360758	0.0572309	0.465171
rno-miR-224-3p	0.46364	1.33451	-1.52523	0.262327	0.978764
rno-miR-224-5p	43.8887	50.8867	-0.213439	0.718331	1
rno-miR-22-5p	2132.02	5470.22	-1.35938	0.0015695	0.0549326
rno-miR-23a-3p	60928.4	59672.6	0.030047	0.846024	1
rno-miR-23a-5p	13.4738	10.1555	0.407898	0.517404	1
rno-miR-23b-3p	91111.9	65907.5	0.467197	0.00227139	0.0749122
rno-miR-23b-5p	452.497	398.212	0.184372	0.654329	1
rno-miR-24-1-5p	368.438	286.602	0.362373	0.260541	0.978764
rno-miR-24-2-5p	2894.32	1819.63	0.669575	0.025476	0.309868
rno-miR-24-3p	182131	276279	-0.601147	0.178722	0.832905
rno-miR-25-3p	1234.02	1391.91	-0.1737	0.540361	1
rno-miR-25-5p	631.935	589.882	0.0993504	0.794911	1
rno-miR-26a-3p	37.1993	38.206	-0.038524	0.894462	1
rno-miR-26a-5p	1.24797e+06	1.1095e+06	0.169665	0.292033	1
rno-miR-26b-3p	123.937	99.5539	0.31606	0.398028	1
rno-miR-26b-5p	42052.2	26045.4	0.691154	0.0217895	0.27079
rno-miR-27a-3p	39234.3	51965.7	-0.405443	0.192645	0.842823
rno-miR-27a-5p	156.903	111.855	0.488239	0.249937	0.969633
rno-miR-27b-3p	71833.1	69916.8	0.0390107	0.876834	1
rno-miR-27b-5p	500.21	336.531	0.571794	0.0644975	0.5074
rno-miR-28-3p	223.262	186.853	0.256835	0.366656	1
rno-miR-28-5p	807.219	1388.62	-0.782614	0.00798951	0.147333
rno-miR-290	0.0151148	0.0152948	-0.0170847	0.945634	1
rno-miR-291a-3p	0.727043	0.178562	2.02561	0.129318	0.717758
rno-miR-291a-5p	0.940132	0.281287	1.74082	0.205158	0.864488
rno-miR-291b	13.0682	7.11183	0.877763	0.323038	1
rno-miR-292-3p	14.6462	8.79731	0.735394	0.440828	1
rno-miR-292-5p	0.737495	0.535996	0.46041	0.738165	1
rno-miR-293-3p	0.228091	0.539941	-1.24319	0.343774	1
rno-miR-293-5p	0.698855	0.874175	-0.322928	0.813652	1
rno-miR-294	0.0300523	0.0307669	-0.0339018	0.922786	1
rno-miR-295-3p	4.75052	1.39343	1.76945	0.095145	0.621593
rno-miR-296-3p	3.21833	15.8926	-2.30397	0.00551749	0.112649
rno-miR-296-5p	403.794	589.532	-0.545951	0.260491	0.978764
rno-miR-298-3p	67.6003	69.6369	-0.0428227	0.893334	1
rno-miR-2985	5.63558	14.0392	-1.31682	0.0551063	0.456889
rno-miR-298-5p	24.9481	38.3528	-0.620403	0.189953	0.842597
rno-miR-299a-3p	72.3002	125.351	-0.793902	0.0953231	0.621593
rno-miR-299a-5p	81.5423	21.5826	1.91768	3.41771e-05	0.00586137
rno-miR-299b-3p	2.05817	1.09893	0.905264	0.383143	1
rno-miR-299b-5p	31.6584	26.8967	0.235159	0.601527	1
rno-miR-29a-3p	176830	331065	-0.904748	0.0163462	0.224519
rno-miR-29a-5p	602.229	915.387	-0.60407	0.0543296	0.456741
rno-miR-29b-1-5p	0.402155	0.755632	-0.909931	0.501931	1
rno-miR-29b-3p	27230.4	19298.1	0.496757	0.0847114	0.590569
rno-miR-29b-5p	573.833	1406.44	-1.29335	0.00320952	0.0834801
rno-miR-29c-3p	4469.76	18333.2	-2.03619	0.000797752	0.0344481
rno-miR-29c-5p	4412.95	5372.87	-0.283949	0.157306	0.78787
rno-miR-300-3p	4256.25	9055.41	-1.0892	0.00816741	0.149012
rno-miR-300-5p	161.28	376.5	-1.22309	0.0110822	0.180879
rno-miR-301a-3p	1354.02	2075.71	-0.616357	0.0802514	0.579229
rno-miR-301a-5p	38.8193	13.0384	1.57401	0.00707809	0.137942
rno-miR-301b-3p	3.67271	6.26698	-0.770926	0.362798	1
rno-miR-301b-5p	0.162762	0.275717	-0.76042	0.528202	1
rno-miR-3064-3p	2.72293	3.59955	-0.402655	0.686202	1
rno-miR-3064-5p	63.0278	43.7758	0.525856	0.20851	0.870061
rno-miR-3065-3p	18.8111	36.2904	-0.948005	0.232344	0.92279
rno-miR-3065-5p	65.094	182.141	-1.48446	0.00275251	0.0813888
rno-miR-3068-3p	19.9865	22.0341	-0.140719	0.768673	1
rno-miR-3068-5p	18897.9	9106.01	1.05333	0.220278	0.903558
rno-miR-3072	134.245	158.884	-0.243103	0.44221	1
rno-miR-3074	73.9048	51.8028	0.512639	0.356436	1
rno-miR-3075	5.99702	9.92484	-0.726799	0.276823	1
rno-miR-3084a-1-5p	128.079	61.2826	1.06348	0.0280987	0.323418
rno-miR-3084a-3p	78.69	60.9065	0.369582	0.159954	0.790168
rno-miR-3084a-5p	318.261	171.327	0.893454	0.0137885	0.198716
rno-miR-3084b-3p	0.0694243	0.0518857	0.420105	0.394193	1
rno-miR-3084b-5p	15.3146	9.38556	0.706392	0.16788	0.808747
rno-miR-3085	299.116	981.058	-1.71363	0.00353699	0.0851445
rno-miR-3099	2520.08	1743.57	0.53142	0.0500569	0.435775
rno-miR-30a-3p	5289.65	2705.31	0.96738	0.0090303	0.15803
rno-miR-30a-5p	9746.13	8711.79	0.161861	0.622059	1
rno-miR-30b-3p	261.572	205.98	0.344702	0.212878	0.881849
rno-miR-30b-5p	14798.3	14928.9	-0.0126714	0.96744	1
rno-miR-30c-1-3p	386.055	335.949	0.200561	0.338883	1
rno-miR-30c-2-3p	1073.14	881.821	0.283278	0.221603	0.903558
rno-miR-30c-5p	24038.2	13106.3	0.875069	0.0034084	0.084716
rno-miR-30d-3p	389.604	387.117	0.00923873	0.960943	1
rno-miR-30d-5p	55904.8	30402.4	0.878786	0.00764458	0.145672
rno-miR-30e-3p	6574.9	3926	0.743909	0.0839289	0.58991
rno-miR-30e-5p	1521.03	2104.22	-0.468232	0.281073	1
rno-miR-3102	222.594	204.984	0.118901	0.743889	1
rno-miR-3120	33.1681	39.8175	-0.263606	0.522757	1
rno-miR-31a-3p	448.22	1515.43	-1.75745	0.000139287	0.0140516
rno-miR-31a-5p	1956.45	4125.39	-1.07629	0.00403445	0.0919057
rno-miR-31b	56.1294	112.42	-1.00207	0.0207206	0.261293
rno-miR-320-3p	2713.81	2401.14	0.1766	0.513916	1
rno-miR-320-5p	0.148378	0.158548	-0.0956375	0.93051	1
rno-miR-322-3p	209.804	481.514	-1.19854	0.00357458	0.0851445
rno-miR-322-5p	13207.4	20060.4	-0.603005	0.00918426	0.159101
rno-miR-323-3p	30666.2	29770.3	0.0427773	0.889263	1
rno-miR-323-5p	17586.6	17316.6	0.0223205	0.956167	1
rno-miR-32-3p	30.9602	32.4159	-0.0662884	0.857475	1
rno-miR-324-3p	2024.51	2456.33	-0.278935	0.397753	1
rno-miR-324-5p	2290.85	2486.49	-0.118226	0.746934	1
rno-miR-325-3p	1538.33	1577.69	-0.0364478	0.895749	1
rno-miR-325-5p	765.438	889.446	-0.216622	0.365653	1
rno-miR-32-5p	468.311	476.383	-0.0246542	0.939395	1
rno-miR-326-3p	4842.73	4650.38	0.0584727	0.860746	1
rno-miR-326-5p	8.19662	6.40731	0.355311	0.620265	1
rno-miR-328a-3p	179543	224035	-0.319391	0.293504	1
rno-miR-328a-5p	31.5264	30.7636	0.0353338	0.961766	1
rno-miR-328b-3p	11.361	45.3903	-1.9983	0.00140281	0.051226
rno-miR-329-3p	5052.42	3672.32	0.460284	0.123233	0.714003
rno-miR-329-5p	170.108	370.129	-1.12158	0.0137524	0.198716
rno-miR-330-3p	3140.4	5512.74	-0.811819	0.0676232	0.524768
rno-miR-330-5p	18802.9	16750.8	0.166724	0.541761	1
rno-miR-331-3p	705.446	317.09	1.15364	0.0336923	0.354493
rno-miR-331-5p	80.5397	50.2618	0.680239	0.0563349	0.460069
rno-miR-33-3p	43.8757	113.632	-1.37288	0.0166262	0.224519
rno-miR-335	2392.4	2307.61	0.0520557	0.875261	1
rno-miR-33-5p	8201.85	31337.4	-1.93386	0.000153521	0.0141658
rno-miR-336-3p	1.24445	1.3143	-0.0787823	0.947287	1
rno-miR-336-5p	8.49286	5.53425	0.617862	0.313355	1
rno-miR-337-3p	72.5117	188.931	-1.38157	0.0155533	0.220446
rno-miR-337-5p	6581.72	6352.39	0.0511652	0.805286	1
rno-miR-338-3p	3134.6	7893.36	-1.33236	0.00264719	0.079648
rno-miR-338-5p	4106.48	5845.11	-0.509329	0.128967	0.717758
rno-miR-339-3p	180.273	466.683	-1.37226	0.00079666	0.0344481
rno-miR-339-5p	66.8186	59.8111	0.159836	0.809641	1
rno-miR-340-3p	9285.14	5214.22	0.832474	0.0810583	0.579229
rno-miR-340-5p	6560.36	7060.76	-0.106049	0.756151	1
rno-miR-341	42504.6	72692.8	-0.774192	0.128507	0.717758
rno-miR-342-3p	16161.3	9685.15	0.738695	0.0475497	0.419568
rno-miR-342-5p	1565.01	1498.39	0.0627672	0.848046	1
rno-miR-343	2.06386	1.63	0.340474	0.75976	1
rno-miR-344a-3p	25218.6	22948.6	0.136079	0.430637	1
rno-miR-344a-5p	2.74193	3.37949	-0.301615	0.735722	1
rno-miR-344b-1-3p	2710.62	2207.79	0.296019	0.188428	0.842597
rno-miR-344b-3p	278.577	328.362	-0.23721	0.532141	1
rno-miR-344b-5p	243.504	244.082	-0.0034233	0.991307	1
rno-miR-344g	3.82703	7.48824	-0.968402	0.264235	0.980871
rno-miR-344i	32.6922	64.5441	-0.98134	0.00443837	0.0984018
rno-miR-345-3p	169.067	185.929	-0.137158	0.598051	1
rno-miR-345-5p	485.215	1175.57	-1.27666	0.0024226	0.0768895
rno-miR-346	11468.5	10089	0.184898	0.471524	1
rno-miR-3473	8.57292	11.8959	-0.472601	0.441058	1
rno-miR-349	0.0514101	0.0543461	-0.0801265	0.878697	1
rno-miR-34a-3p	14.9437	35.376	-1.24324	0.099258	0.637556
rno-miR-34a-5p	157150	116425	0.432739	0.077767	0.577361
rno-miR-34b-3p	714.767	940.937	-0.396626	0.337721	1
rno-miR-34b-5p	74.6453	138.168	-0.888296	0.0794466	0.579229
rno-miR-34c-3p	402.259	281.586	0.514548	0.247802	0.963674
rno-miR-34c-5p	100.236	203.843	-1.02405	0.0361796	0.3649
rno-miR-350	588.874	540.478	0.123724	0.671471	1
rno-miR-351-3p	26.0429	21.329	0.288073	0.560804	1
rno-miR-351-5p	698.845	692.616	0.0129172	0.96567	1
rno-miR-352	21.6197	38.661	-0.838532	0.125334	0.717758
rno-miR-3541	0.247829	0.315037	-0.346178	0.790726	1
rno-miR-3542	7.94511	24.2095	-1.60743	0.0116465	0.184942
rno-miR-3543	61374.8	96351	-0.650655	0.443896	1
rno-miR-3544	14.6021	52.5626	-1.84786	0.02366	0.289835
rno-miR-3546	0.211244	0.730706	-1.79038	0.184279	0.833873
rno-miR-3547	293.879	147.798	0.9916	0.0527533	0.451158
rno-miR-3548	0.0342804	0.0355816	-0.0537454	0.901837	1
rno-miR-3549	39.4848	54.8394	-0.473914	0.423465	1
rno-miR-3550	50.1241	130.659	-1.38223	0.00327111	0.0837306
rno-miR-3551-5p	0.0337241	0.034983	-0.052876	0.902673	1
rno-miR-3552	1.87344	2.19459	-0.228261	0.825921	1
rno-miR-3553	11570.9	8508.06	0.443604	0.640509	1
rno-miR-3556a	11536.4	19723.1	-0.773697	0.0829281	0.585274
rno-miR-3556b	44700.3	70210	-0.651393	0.103854	0.650682
rno-miR-3557-3p	142.09	447.311	-1.65447	0.0203507	0.260618
rno-miR-3557-5p	35935.4	43404.3	-0.272431	0.504165	1
rno-miR-3558-3p	3.22441	1.57213	1.03631	0.239994	0.939704
rno-miR-3558-5p	0.409734	0.618733	-0.594629	0.661328	1
rno-miR-3559-3p	47.4954	42.9177	0.146216	0.670546	1
rno-miR-3559-5p	460.884	711.543	-0.626546	0.068834	0.527011
rno-miR-3560	94.857	73.5787	0.366465	0.599115	1
rno-miR-3561-3p	0.0145972	0.0147651	-0.0164986	0.946591	1
rno-miR-3562	8.45728	9.4869	-0.165742	0.816976	1
rno-miR-3564	0.0765464	0.085589	-0.161091	0.821765	1
rno-miR-3566	0.0132764	0.0134151	-0.0150024	0.949111	1
rno-miR-3568	0.0356812	0.0370913	-0.0559199	0.899771	1
rno-miR-3569	0.217336	0.247944	-0.190091	0.880309	1
rno-miR-3570	2846.35	1787.86	0.670877	0.359599	1
rno-miR-3572	44.9221	27.1825	0.724745	0.0528763	0.451158
rno-miR-3573-3p	0.955344	0.435406	1.13366	0.395132	1
rno-miR-3573-5p	1.07685	0.661561	0.702873	0.592063	1
rno-miR-3574	38.1026	104.732	-1.45875	0.0290309	0.32389
rno-miR-3575	0.0331365	0.0343517	-0.0519638	0.903557	1
rno-miR-3576	2560.99	1781.61	0.523517	0.544506	1
rno-miR-3577	1323.1	1097.13	0.270193	0.546608	1
rno-miR-3578	164807	73509.4	1.16478	0.206913	0.867617
rno-miR-3579	5.28091	3.55962	0.569065	0.526752	1
rno-miR-3580-3p	0.350029	1.20677	-1.78561	0.187606	0.842597
rno-miR-3583-3p	22.4533	18.6852	0.265029	0.543458	1
rno-miR-3583-5p	13.9023	21.9914	-0.661619	0.199517	0.854422
rno-miR-3584-3p	0.0402225	0.0372461	0.110915	0.779098	1
rno-miR-3585-3p	77.5765	45.8633	0.758278	0.272399	1
rno-miR-3585-5p	20.2541	19.3121	0.0687112	0.926155	1
rno-miR-3586-3p	647.247	778.67	-0.266695	0.254972	0.973938
rno-miR-3587	172.928	170.851	0.0174261	0.952347	1
rno-miR-3588	80557.6	58779.4	0.45471	0.305708	1
rno-miR-3589	407.517	410.155	-0.00930781	0.972216	1
rno-miR-3590-3p	0.205315	0.282595	-0.460896	0.720484	1
rno-miR-3590-5p	1736.07	2121.76	-0.289435	0.320525	1
rno-miR-3592	264.18	486.118	-0.879787	0.268538	0.991048
rno-miR-3593-3p	3.91888	4.29077	-0.130796	0.87807	1
rno-miR-3593-5p	8.0555	4.7321	0.767496	0.168944	0.808986
rno-miR-3594-3p	67.1156	66.8542	0.00562958	0.989316	1
rno-miR-3594-5p	22.6416	41.9687	-0.890339	0.070786	0.539546
rno-miR-3595	1102.59	1394.38	-0.33873	0.222333	0.903558
rno-miR-3596a	335537	172688	0.958306	0.254966	0.973938
rno-miR-3596b	841.69	576.05	0.547097	0.107603	0.652114
rno-miR-3596c	462442	315370	0.552225	0.15355	0.77757
rno-miR-3596d	336105	181534	0.888674	0.0450266	0.411333
rno-miR-361-3p	260.589	241.056	0.112408	0.659363	1
rno-miR-361-5p	2600	2398.34	0.116478	0.780827	1
rno-miR-362-3p	4.65366	4.11945	0.175914	0.833447	1
rno-miR-362-5p	16.3899	21.419	-0.386085	0.544145	1
rno-miR-363-3p	9.09297	18.5359	-1.0275	0.0799492	0.579229
rno-miR-363-5p	0.107093	0.111179	-0.0540129	0.944717	1
rno-miR-365-3p	53.2532	39.9471	0.414776	0.510951	1
rno-miR-365-5p	0.116316	0.136958	-0.235688	0.777827	1
rno-miR-369-3p	6440.54	7547.13	-0.228748	0.484499	1
rno-miR-369-5p	150880	150908	-0.000268411	0.999726	1
rno-miR-370-3p	2354.39	1294.87	0.862547	0.089899	0.606995
rno-miR-370-5p	89.5253	91.5011	-0.0314942	0.904894	1
rno-miR-374-3p	5105.12	3278.09	0.639088	0.0862802	0.594415
rno-miR-374-5p	1766.13	1501.9	0.233803	0.454124	1
rno-miR-375-3p	1571.36	559.22	1.49053	0.000632665	0.0328794
rno-miR-376a-3p	17121.5	39645.1	-1.21133	0.0124538	0.188959
rno-miR-376a-5p	36.6085	38.0193	-0.054551	0.892216	1
rno-miR-376b-3p	1618.09	2175.95	-0.427352	0.409695	1
rno-miR-376b-5p	1014.66	1294.87	-0.351814	0.206313	0.867222
rno-miR-376c-3p	1336.58	2109.3	-0.658219	0.087808	0.599598
rno-miR-376c-5p	27230.9	26207	0.0552915	0.785025	1
rno-miR-377-3p	59.255	116.709	-0.977905	0.0924396	0.621593
rno-miR-377-5p	27.0719	34.2366	-0.338744	0.494527	1
rno-miR-378a-3p	9886.22	12867.3	-0.380221	0.407122	1
rno-miR-378a-5p	232.758	322.279	-0.469479	0.520033	1
rno-miR-378b	5.835	28.9107	-2.3088	0.00745762	0.143706
rno-miR-379-3p	8479.05	8161.42	0.0550831	0.909741	1
rno-miR-379-5p	143961	118937	0.275479	0.558708	1
rno-miR-380-3p	26584.4	24461.3	0.120079	0.495439	1
rno-miR-380-5p	1016.45	780.824	0.380473	0.381387	1
rno-miR-381-3p	3.11682	6.01213	-0.9478	0.317713	1
rno-miR-381-5p	115.91	264.06	-1.18786	0.0172895	0.228088
rno-miR-382-3p	318.349	530.217	-0.735973	0.3588	1
rno-miR-382-5p	21710.8	12046.5	0.849795	0.0288616	0.32389
rno-miR-383-3p	71.7658	273.426	-1.92978	0.000566957	0.0303854
rno-miR-383-5p	15714.5	13975.1	0.16923	0.480763	1
rno-miR-384-3p	77643.8	67857.6	0.19436	0.384966	1
rno-miR-384-5p	128238	109851	0.22327	0.606763	1
rno-miR-409a-3p	2468.27	3028.32	-0.295016	0.238559	0.936222
rno-miR-409a-5p	168.48	357.055	-1.08357	0.0115219	0.184673
rno-miR-409b	7252.86	7311.81	-0.011679	0.968994	1
rno-miR-410-3p	12284.8	10554.1	0.219066	0.329729	1
rno-miR-410-5p	209.935	121.717	0.786414	0.00964425	0.163998
rno-miR-411-3p	6240.33	6773.81	-0.118346	0.811997	1
rno-miR-411-5p	323778	230054	0.493032	0.312763	1
rno-miR-412-3p	307.742	366.118	-0.250588	0.309592	1
rno-miR-412-5p	3559.54	2774.57	0.359426	0.434437	1
rno-miR-421-3p	81.9919	139.145	-0.763032	0.0949774	0.621593
rno-miR-421-5p	8235.35	4776.11	0.785994	0.0881041	0.599598
rno-miR-423-3p	14045.6	13310.9	0.0775018	0.720546	1
rno-miR-423-5p	1232.7	2431.67	-0.980125	0.00895775	0.15803
rno-miR-425-3p	337.891	449.438	-0.411561	0.115478	0.680566
rno-miR-425-5p	7820.24	8277.89	-0.0820508	0.644017	1
rno-miR-429	93098.3	137211	-0.559573	0.572304	1
rno-miR-431	6184.45	5757.29	0.103255	0.634553	1
rno-miR-433-3p	13065.8	17280.6	-0.403354	0.166743	0.807807
rno-miR-433-5p	1003.61	843.541	0.250669	0.250465	0.969633
rno-miR-434-3p	92889.8	59816.4	0.634979	0.446318	1
rno-miR-434-5p	5078	6602.46	-0.378744	0.157722	0.78787
rno-miR-448-3p	105.089	77.3704	0.441752	0.222084	0.903558
rno-miR-448-5p	10.6826	14.0656	-0.396899	0.560325	1
rno-miR-449a-3p	0.094988	0.108866	-0.196733	0.800134	1
rno-miR-449a-5p	567.257	409.598	0.469795	0.147904	0.775812
rno-miR-449c-5p	0.0427604	0.0447886	-0.0668548	0.889864	1
rno-miR-450a-3p	3.36982	2.25381	0.580303	0.502771	1
rno-miR-450a-5p	1078.79	998.51	0.111564	0.686461	1
rno-miR-450b-3p	1703.68	1910.35	-0.165187	0.631006	1
rno-miR-450b-5p	1409.92	1114.88	0.338724	0.201699	0.855643
rno-miR-451-3p	0.062908	0.0690189	-0.133749	0.83946	1
rno-miR-451-5p	18966.4	34200.6	-0.850575	0.110547	0.662897
rno-miR-452-3p	0.266221	0.425129	-0.675276	0.613797	1
rno-miR-452-5p	0.188295	0.30652	-0.702987	0.553397	1
rno-miR-455-3p	826.469	422.406	0.968331	0.000565369	0.0303854
rno-miR-455-5p	421.941	688.597	-0.706618	0.0136042	0.198716
rno-miR-463-3p	0.292675	0.680102	-1.21645	0.353999	1
rno-miR-463-5p	1.88059	5.05636	-1.42691	0.227245	0.911259
rno-miR-465-3p	0.411612	0.590744	-0.521248	0.695799	1
rno-miR-465-5p	0.0942604	0.112921	-0.260595	0.763871	1
rno-miR-466b-2-3p,rno-miR-466b-4-3p	3.14958	1.60094	0.976243	0.305646	1
rno-miR-466b-3p	0.41644	1.5216	-1.86941	0.158529	0.78787
rno-miR-466b-5p	19.8974	15.9707	0.317151	0.627165	1
rno-miR-466c-3p	0.214412	0.434691	-1.0196	0.424391	1
rno-miR-466c-5p	169.359	150.438	0.170912	0.487599	1
rno-miR-466d	0.204687	0.21928	-0.0993547	0.928139	1
rno-miR-471-3p	1.28726	2.61429	-1.02211	0.448355	1
rno-miR-471-5p	0.365375	0.844265	-1.20832	0.357747	1
rno-miR-483-3p	78.8654	107.006	-0.440228	0.386547	1
rno-miR-483-5p	59.7705	67.56	-0.176736	0.731509	1
rno-miR-484	261.812	473.309	-0.854254	0.0111032	0.180879
rno-miR-485-3p	3280.13	3535.6	-0.108203	0.795085	1
rno-miR-485-5p	59236.3	60102.5	-0.0209441	0.96837	1
rno-miR-486	1256.34	868.901	0.531966	0.105451	0.651438
rno-miR-487b-3p	34953.1	30022.3	0.219389	0.147925	0.775812
rno-miR-487b-5p	61.3366	28.5153	1.10501	0.000112851	0.0123587
rno-miR-488-3p	1550.95	1756.47	-0.179529	0.522334	1
rno-miR-488-5p	0.219323	0.764181	-1.80086	0.182134	0.833873
rno-miR-489-3p	0.5274	0.408302	0.369259	0.786567	1
rno-miR-489-5p	6.16153	4.56754	0.431871	0.583584	1
rno-miR-490-3p	617.87	2030.37	-1.71637	0.000212093	0.0158147
rno-miR-490-5p	16146.2	23569.4	-0.545717	0.4159	1
rno-miR-493-3p	502.794	309.606	0.699533	0.0274146	0.31803
rno-miR-493-5p	882.152	682.773	0.369621	0.184165	0.833873
rno-miR-494-3p	152.144	150.967	0.0112018	0.981032	1
rno-miR-494-5p	237.097	136.498	0.796602	0.129408	0.717758
rno-miR-495	2146.37	3499.88	-0.705411	0.093783	0.621593
rno-miR-496-3p	18676.7	11715.3	0.672844	0.138589	0.74458
rno-miR-496-5p	114.941	89.9649	0.353464	0.282292	1
rno-miR-497-3p	1.47865	5.41707	-1.87323	0.0888481	0.602271
rno-miR-497-5p	4046.12	10350.5	-1.35509	0.0033218	0.0837778
rno-miR-499-3p	4.36635	10.101	-1.21	0.153001	0.77757
rno-miR-499-5p	16163.1	13854	0.222401	0.312375	1
rno-miR-500-3p	235.25	321.269	-0.449584	0.379329	1
rno-miR-500-5p	4.95575	2.12522	1.22149	0.128489	0.717758
rno-miR-501-3p	73.9096	46.1212	0.680331	0.256966	0.977154
rno-miR-501-5p	0.137514	0.165308	-0.265576	0.81713	1
rno-miR-503-3p	152.369	137.268	0.150575	0.770986	1
rno-miR-503-5p	28.274	83.3718	-1.56009	0.00399465	0.0919057
rno-miR-504	1284.94	1588.01	-0.305513	0.383548	1
rno-miR-505-3p	233.355	430.898	-0.884818	0.0665688	0.518934
rno-miR-505-5p	794.327	893.926	-0.170423	0.605707	1
rno-miR-509-3p	0.979553	0.617985	0.664552	0.614083	1
rno-miR-509-5p	1.02987	1.37973	-0.42192	0.72215	1
rno-miR-511-3p	4.84514	6.3475	-0.389649	0.666809	1
rno-miR-511-5p	0.502328	2.21441	-2.14022	0.0975943	0.631601
rno-miR-5132-3p	3.47348	3.70099	-0.0915279	0.91503	1
rno-miR-5132-5p	1.08729	2.44043	-1.1664	0.313654	1
rno-miR-532-3p	211.402	252.696	-0.257411	0.615081	1
rno-miR-532-5p	274.618	728.094	-1.4067	0.00280502	0.0815359
rno-miR-539-3p	334.302	693.292	-1.05231	0.0407515	0.386126
rno-miR-539-5p	2728.67	1543.61	0.821888	0.27831	1
rno-miR-540-3p	797.703	962.818	-0.271412	0.395511	1
rno-miR-540-5p	18.2897	53.4317	-1.54666	0.0400404	0.385474
rno-miR-541-3p	3.14497	8.22019	-1.38612	0.149642	0.77757
rno-miR-541-5p	12229.2	9824.28	0.315908	0.195342	0.848132
rno-miR-542-3p	24.8195	51.8472	-1.06279	0.0433414	0.399626
rno-miR-542-5p	2333.93	2476.44	-0.0855087	0.642184	1
rno-miR-543-3p	3422.16	5864.19	-0.777023	0.0363836	0.3649
rno-miR-543-5p	5009.18	4988.55	0.00595495	0.986661	1
rno-miR-544-3p	13.0091	51.6985	-1.9906	0.00204159	0.0700265
rno-miR-544-5p	12.4257	26.021	-1.06634	0.10759	0.652114
rno-miR-547-3p	5.34552	8.27427	-0.630302	0.514767	1
rno-miR-547-5p	1.73037	1.9791	-0.193763	0.848553	1
rno-miR-551b-3p	1158.17	1792.97	-0.630503	0.107608	0.652114
rno-miR-551b-5p	537.026	345.919	0.634558	0.0101017	0.169583
rno-miR-582-3p	124.424	201.603	-0.696254	0.19701	0.851061
rno-miR-582-5p	3422.71	4882.64	-0.51252	0.0149698	0.213943
rno-miR-592	2163.16	2341.45	-0.114262	0.650957	1
rno-miR-598-3p	4691.18	4305.43	0.123793	0.543687	1
rno-miR-598-5p	72.3575	44.6575	0.696241	0.0464555	0.419568
rno-miR-615	0.0291722	0.0301126	-0.0457719	0.909744	1
rno-miR-6215	1464.07	254.715	2.52304	1.53223e-06	0.000525553
rno-miR-6216	12.8617	6.50583	0.983281	0.184071	0.833873
rno-miR-628	0.0995717	0.110504	-0.150292	0.828745	1
rno-miR-6314	1.27914	1.15858	0.142815	0.903472	1
rno-miR-6315	18.6562	24.308	-0.38177	0.499032	1
rno-miR-6318	74.5689	83.8649	-0.169492	0.539399	1
rno-miR-6319	42.5697	40.7532	0.0629134	0.835577	1
rno-miR-632	0.0691749	0.0765568	-0.146282	0.831215	1
rno-miR-6320	0.0460267	0.0492893	-0.0988038	0.864092	1
rno-miR-6321	33.8554	8.78984	1.94548	0.0773218	0.576552
rno-miR-6324	52.8437	87.2	-0.722596	0.166586	0.807807
rno-miR-6325	0.0418257	0.0437674	-0.0654683	0.891075	1
rno-miR-6328	1.86597	8.0315	-2.10574	0.0319345	0.340172
rno-miR-6329	17.4544	17.4544	3.63834e-07	0.999999	1
rno-miR-6330	0.0265483	0.0271052	-0.0299531	0.927558	1
rno-miR-6331	9285.24	6529.64	0.507936	0.129422	0.717758
rno-miR-6332	0.0521635	0.0563571	-0.111555	0.854783	1
rno-miR-652-3p	57261.6	65170.3	-0.186646	0.730018	1
rno-miR-652-5p	19.7661	24.8299	-0.329051	0.445978	1
rno-miR-653-3p	5.54802	4.24745	0.385377	0.59482	1
rno-miR-653-5p	0.778127	0.415766	0.904232	0.498614	1
rno-miR-664-1-5p	0.0534774	0.0566508	-0.083169	0.876244	1
rno-miR-664-2-5p	2172.39	1462.16	0.571183	0.0562767	0.460069
rno-miR-664-3p	3792.64	4854.33	-0.35607	0.279978	1
rno-miR-665	11.8349	37.0759	-1.64744	0.0161413	0.224519
rno-miR-666-3p	277.662	971.183	-1.80641	0.000830276	0.0344481
rno-miR-666-5p	220.942	285.086	-0.367733	0.421034	1
rno-miR-667-3p	4398.78	2689.56	0.709731	0.103824	0.650682
rno-miR-667-5p	12.5673	21.5195	-0.775972	0.200051	0.854422
rno-miR-668	3549.34	4504.49	-0.343816	0.236833	0.931578
rno-miR-671	45.4444	67.0435	-0.560995	0.181811	0.833873
rno-miR-672-3p	433.615	524.203	-0.273712	0.180854	0.833873
rno-miR-672-5p	680.557	557.337	0.288167	0.655976	1
rno-miR-673-3p	17.9112	64.2432	-1.84268	0.00258497	0.0791648
rno-miR-673-5p	125.622	210.019	-0.741429	0.153586	0.77757
rno-miR-674-3p	186.073	92.8002	1.00367	0.00965817	0.163998
rno-miR-674-5p	1454.01	2221.37	-0.611412	0.0269756	0.31803
rno-miR-675-3p	1.35498	2.89823	-1.0969	0.321888	1
rno-miR-675-5p	0.398326	0.948188	-1.25122	0.343247	1
rno-miR-676	7395.82	6699.26	0.142709	0.748638	1
rno-miR-678	0.0161133	0.016318	-0.0182153	0.943831	1
rno-miR-679	2.56037	1.47774	0.792962	0.438328	1
rno-miR-702-3p	3199.9	2088.78	0.615369	0.304617	1
rno-miR-702-5p	80.0968	70.9121	0.175712	0.752571	1
rno-miR-708-3p	647.201	818.426	-0.33864	0.263096	0.978764
rno-miR-708-5p	4164.32	3317.74	0.327878	0.412617	1
rno-miR-709	0.812848	1.44628	-0.831293	0.531177	1
rno-miR-741-3p	21.6909	32.7583	-0.59477	0.502504	1
rno-miR-742-3p	0.2771	0.385312	-0.475617	0.656811	1
rno-miR-743a-3p	0.0761521	0.0851004	-0.160282	0.822279	1
rno-miR-743a-5p	0.732972	0.426491	0.781244	0.567033	1
rno-miR-743b-3p	0.012689	0.0128157	-0.0143371	0.95027	1
rno-miR-743b-5p	0.21699	0.217844	-0.00566758	0.996441	1
rno-miR-7578	8.86248	7.29431	0.28094	0.612716	1
rno-miR-758-3p	335.691	861.072	-1.359	0.00316496	0.0834801
rno-miR-758-5p	9.90059	13.7896	-0.477991	0.399185	1
rno-miR-760-3p	3017.68	3663.56	-0.279806	0.305977	1
rno-miR-760-5p	11.6166	3.04071	1.93371	0.00295893	0.0828824
rno-miR-764-3p	7.59585	50.9794	-2.74663	0.000536788	0.0303854
rno-miR-764-5p	88.2646	130.769	-0.567116	0.0968539	0.629184
rno-miR-770-3p	212.601	374.778	-0.81789	0.00473823	0.10082
rno-miR-770-5p	13972.5	16496	-0.239528	0.394162	1
rno-miR-7a-1-3p	465.001	373.861	0.314728	0.151667	0.77757
rno-miR-7a-2-3p	1689.87	1089.14	0.633724	0.00394409	0.0919057
rno-miR-7a-5p	366527	216008	0.762838	0.0659697	0.516612
rno-miR-7b	51259.9	29427.3	0.800675	0.036995	0.368874
rno-miR-802-3p	12.5378	20.3739	-0.700432	0.148989	0.77757
rno-miR-802-5p	7.79521	11.2715	-0.532018	0.40709	1
rno-miR-871-3p	1.78622	0.851367	1.06906	0.431924	1
rno-miR-871-5p	0.68124	1.68497	-1.30649	0.334785	1
rno-miR-872-3p	4664.46	4033.06	0.209835	0.518443	1
rno-miR-872-5p	12287.9	8848.93	0.473664	0.224604	0.908482
rno-miR-873-3p	285.717	285.74	-0.000118448	0.999741	1
rno-miR-873-5p	74.7624	149.721	-1.00189	0.037641	0.371459
rno-miR-874-3p	835.623	1175.38	-0.492205	0.134278	0.728756
rno-miR-874-5p	111.402	76.5603	0.541111	0.283367	1
rno-miR-875	1.68511	3.16625	-0.909932	0.386493	1
rno-miR-876	5.73165	5.80486	-0.0183093	0.982041	1
rno-miR-877	1136.64	1010.89	0.169143	0.73302	1
rno-miR-879-3p	1141.83	1991.32	-0.802379	0.000192006	0.0149677
rno-miR-879-5p	60.8175	163.707	-1.42856	0.0805016	0.579229
rno-miR-880-3p	0.115326	0.130048	-0.173328	0.814332	1
rno-miR-881-3p	0.355143	0.8013	-1.17394	0.369771	1
rno-miR-881-5p	0.0996191	0.11062	-0.151116	0.828221	1
rno-miR-883-5p	0.161417	0.200467	-0.312569	0.736645	1
rno-miR-92a-1-5p	10.6172	9.36578	0.180927	0.738495	1
rno-miR-92a-2-5p	0.0519669	0.0541115	-0.0583402	0.897555	1
rno-miR-92a-3p	13077	10111.2	0.371086	0.183038	0.833873
rno-miR-92b-3p	135716	77197.6	0.813968	0.0860778	0.594415
rno-miR-92b-5p	529.512	571.165	-0.109242	0.775901	1
rno-miR-93-3p	41.9911	17.8296	1.23581	0.00299633	0.0828824
rno-miR-935	6941.98	8948.62	-0.366319	0.265664	0.984049
rno-miR-93-5p	10594.7	8239.2	0.362759	0.1341	0.728756
rno-miR-96-3p	0.480758	3.46422	-2.84915	0.0349619	0.355463
rno-miR-96-5p	8517.36	12124.7	-0.509466	0.59404	1
rno-miR-98-3p	94.485	72.4929	0.382245	0.374721	1
rno-miR-98-5p	63353.9	49586.2	0.353496	0.20256	0.855643
rno-miR-99a-3p	462.018	984.855	-1.09196	0.0158747	0.223157
rno-miR-99a-5p	326409	432575	-0.406269	0.0169807	0.225765
rno-miR-99b-3p	1237.24	1409.04	-0.187584	0.423169	1
rno-miR-99b-5p	139968	216920	-0.632064	0.0534863	0.454104
rno-miR-9a-3p	122901	96858.4	0.343547	0.145877	0.77216
rno-miR-9a-5p	2.7329e+06	2.10056e+06	0.379657	0.154586	0.779749
rno-miR-9b-3p	18050.1	19441.2	-0.107108	0.723119	1
rno-miR-9b-5p	5123.96	4222.49	0.279163	0.385096	1

## Sheet: Supplemental table SE2
miRNA id	Expression(HH21D)	Expression(NH21D)	log2FoldChange(HH21D/NH21D)	Pvalue	Padj
rno-let-7a-1-3p,rno-let-7c-2-3p	6058.36	7381.33	-0.284952	0.25367	0.866635
rno-let-7a-2-3p	105.083	102.484	0.0361332	0.838688	1
rno-let-7a-5p	177251	359445	-1.01998	0.194256	0.717993
rno-let-7b-3p	402.52	480.598	-0.25577	0.533207	1
rno-let-7b-5p	415387	881081	-1.08482	0.00275276	0.0545501
rno-let-7c-1-3p	81.2303	130.227	-0.680939	0.00897494	0.0921678
rno-let-7c-5p	909884	1.86885e+06	-1.03839	0.00165363	0.0406278
rno-let-7d-3p	31324.9	47320.1	-0.595143	0.0852612	0.409588
rno-let-7d-5p	241132	411241	-0.770163	0.00325766	0.0588093
rno-let-7e-3p	3409.53	9167.24	-1.42692	0.000212326	0.00910348
rno-let-7e-5p	109184	237984	-1.1241	0.00121942	0.0342836
rno-let-7f-1-3p	441.17	1662.26	-1.91374	2.663e-05	0.00314663
rno-let-7f-2-3p	1102.93	809.788	0.44573	0.0746034	0.367658
rno-let-7f-5p	253967	438439	-0.787735	0.00991938	0.0959547
rno-let-7g-3p	358.654	147.831	1.27864	0.00330678	0.0590743
rno-let-7g-5p	345002	489088	-0.503489	0.0452021	0.255847
rno-let-7i-3p	1374.57	1232.93	0.156884	0.752585	1
rno-let-7i-5p	272124	453643	-0.737292	0.00981505	0.0959547
rno-miR-100-3p	35.3361	57.5626	-0.703991	0.0617148	0.315892
rno-miR-100-5p	92231.6	100701	-0.126749	0.444895	1
rno-miR-101a-3p	758.343	350.066	1.11522	0.00636579	0.0731371
rno-miR-101a-5p	24.058	10.8979	1.14246	0.036269	0.21761
rno-miR-101b-3p	1449.42	866.068	0.742919	0.00495275	0.0703607
rno-miR-101b-5p	1.22484	0.686583	0.835087	0.359184	1
rno-miR-103-1-5p	16.7314	18.1124	-0.114422	0.776977	1
rno-miR-103-2-5p	3.66382	9.83826	-1.42506	0.0135371	0.111082
rno-miR-103-3p	21577.7	10051.9	1.10208	0.00661443	0.0746278
rno-miR-105	1.09019	0.989219	0.140214	0.885192	1
rno-miR-106b-3p	109.21	68.2583	0.678033	0.0146679	0.115825
rno-miR-106b-5p	208.955	134.668	0.633792	0.0455591	0.257019
rno-miR-107-3p	166.764	111.581	0.579725	0.28715	0.936241
rno-miR-107-5p	201.649	109.218	0.884631	0.00941976	0.0951827
rno-miR-10a-3p	1.10704	1.30237	-0.234431	0.811218	1
rno-miR-10a-5p	353.93	893.303	-1.33569	0.0189542	0.133873
rno-miR-10b-3p	0.109451	0.110805	-0.0177362	0.965121	1
rno-miR-10b-5p	2.71786	5.59469	-1.04159	0.233602	0.817607
rno-miR-1188-3p	5.4533	7.9259	-0.539445	0.314773	0.992291
rno-miR-1188-5p	230.083	443.401	-0.946458	0.0157852	0.119786
rno-miR-1193-3p	762.355	712.751	0.0970648	0.585212	1
rno-miR-1193-5p	13.6193	12.1613	0.163354	0.667664	1
rno-miR-122-3p	1.13702	0.67471	0.752923	0.441005	1
rno-miR-1224	2125.67	3146.4	-0.56578	0.131183	0.552773
rno-miR-122-5p	781.912	70.4739	3.47184	3.80168e-09	6.51988e-06
rno-miR-122b	23.9197	2.83696	3.07578	1.33326e-05	0.0025406
rno-miR-124-3p	1.50794e+06	1.13939e+06	0.404313	0.407654	1
rno-miR-124-5p	730.92	326.618	1.16211	0.00508032	0.0703607
rno-miR-1247-3p	1.74916	3.42071	-0.967636	0.234452	0.818909
rno-miR-1247-5p	116.013	196.056	-0.756976	0.0568244	0.301715
rno-miR-1249	1037.26	711.966	0.542895	0.0723318	0.358523
rno-miR-125a-3p	248.746	185.545	0.422908	0.100397	0.453109
rno-miR-125a-5p	161805	289628	-0.839942	0.00581279	0.0719161
rno-miR-125b-1-3p	1970.95	3667.9	-0.896062	0.00165452	0.0406278
rno-miR-125b-2-3p	2513.5	1701.91	0.562544	0.095013	0.439211
rno-miR-125b-5p	39980.2	75694.5	-0.920903	0.0151336	0.116911
rno-miR-126a-3p	306426	463429	-0.596808	0.00791124	0.0837518
rno-miR-126a-5p	8460.35	4335.35	0.964569	0.0187487	0.133419
rno-miR-127-3p	512640	2.17947e+06	-2.08796	2.85606e-06	0.00147866
rno-miR-127-5p	168.818	95.1069	0.827845	0.152913	0.618504
rno-miR-128-1-5p	636.562	436.991	0.542698	0.0759732	0.371638
rno-miR-128-2-5p	2835.03	7267.66	-1.35813	0.00435229	0.0672449
rno-miR-128-3p	391487	268435	0.544391	0.0421965	0.24366
rno-miR-129-1-3p	1126.81	2650.34	-1.23393	0.00521753	0.0703607
rno-miR-129-2-3p	2385.69	4445.94	-0.898082	0.0309242	0.194388
rno-miR-129-5p	50155.7	39737.8	0.3359	0.102394	0.459702
rno-miR-1298	732.782	465.322	0.655153	0.00286281	0.0551653
rno-miR-1306-3p	55.8699	187.271	-1.74498	3.26538e-05	0.00342309
rno-miR-1306-5p	104.54	508.934	-2.28342	4.68923e-06	0.00160841
rno-miR-130a-3p	864.574	588.738	0.554363	0.15962	0.638675
rno-miR-130a-5p	10.2398	6.91258	0.566893	0.28888	0.940094
rno-miR-130b-3p	7.4575	9.20102	-0.303102	0.590675	1
rno-miR-130b-5p	152.087	316.117	-1.05556	0.00425318	0.0672449
rno-miR-132-3p	6351.96	6227.19	0.0286192	0.924064	1
rno-miR-132-5p	176411	408209	-1.21037	0.000436137	0.0166216
rno-miR-133a-3p	590.343	404.358	0.545923	0.0985145	0.45054
rno-miR-133a-5p	0.385151	0.48302	-0.32666	0.716237	1
rno-miR-133b-3p	13.2223	9.67401	0.450783	0.365915	1
rno-miR-133b-5p	0.134655	0.134975	-0.00343118	0.995277	1
rno-miR-133c	738.586	669.471	0.141743	0.762978	1
rno-miR-134-3p	2004.95	1835.24	0.127602	0.554784	1
rno-miR-134-5p	2168.41	1456.64	0.573992	0.180529	0.688018
rno-miR-135a-3p	71.877	71.7126	0.00330275	0.988365	1
rno-miR-135a-5p	47906.4	23273.2	1.04155	0.0290302	0.187168
rno-miR-135b-3p	86.8834	110.471	-0.346519	0.268607	0.896227
rno-miR-135b-5p	31160.9	26271.8	0.246221	0.358146	1
rno-miR-136-3p	10765.4	4495.33	1.2599	0.00581595	0.0719161
rno-miR-136-5p	3623.29	5423.58	-0.581943	0.0789216	0.383429
rno-miR-137-3p	31951	16611.6	0.943671	0.000201725	0.00887073
rno-miR-137-5p	88.1533	63.7598	0.467367	0.122511	0.525267
rno-miR-138-1-3p	476.055	1467.33	-1.62399	0.00350254	0.0601128
rno-miR-138-2-3p	3918.9	11945	-1.60789	0.00317114	0.0578564
rno-miR-138-5p	332281	184577	0.84818	0.00211105	0.0458642
rno-miR-139-3p	12755.5	43833.3	-1.78091	7.55963e-05	0.00479623
rno-miR-139-5p	98472.8	362970	-1.88205	5.95647e-06	0.00170256
rno-miR-1-3p	72.8567	134.917	-0.888936	0.0106112	0.0971055
rno-miR-140-3p	507.95	282.913	0.844327	0.0202826	0.140473
rno-miR-140-5p	13857.3	7941.5	0.803158	0.00527139	0.0703607
rno-miR-141-3p	2358.9	4575	-0.955655	0.264889	0.890755
rno-miR-141-5p	87.511	113.326	-0.372938	0.651117	1
rno-miR-142-3p	405.014	286.629	0.498785	0.149396	0.612954
rno-miR-142-5p	151.34	97.8388	0.629313	0.147663	0.607295
rno-miR-143-3p	111191	110334	0.0111582	0.961621	1
rno-miR-143-5p	1.82535	4.04973	-1.14965	0.206698	0.749444
rno-miR-144-3p	318.66	173.015	0.881118	0.051979	0.280327
rno-miR-144-5p	11.5278	9.85136	0.226721	0.66676	1
rno-miR-145-3p	108.444	186.854	-0.784954	0.00380937	0.0624487
rno-miR-145-5p	2302.72	2571.35	-0.159183	0.70765	1
rno-miR-146a-3p	36.3875	16.5902	1.13311	0.0351938	0.214033
rno-miR-146a-5p	5746.47	8904.4	-0.631844	0.0179639	0.130306
rno-miR-146b-3p	11.3075	9.58086	0.239049	0.64918	1
rno-miR-146b-5p	11275.6	8385.75	0.427188	0.193833	0.717993
rno-miR-147	0.993616	0.397677	1.32109	0.182513	0.692498
rno-miR-148a-3p	783.978	1417.13	-0.854084	0.0476425	0.262723
rno-miR-148a-5p	5.47078	3.06644	0.835182	0.22251	0.793356
rno-miR-148b-3p	961.059	588.634	0.707253	0.0109899	0.0981652
rno-miR-148b-5p	10.0579	12.3601	-0.297354	0.597807	1
rno-miR-149-5p	110056	406019	-1.88331	2.68504e-05	0.00314663
rno-miR-150-3p	43.1851	54.2252	-0.328431	0.371138	1
rno-miR-150-5p	66926.9	121974	-0.865912	0.0460146	0.257521
rno-miR-151-3p	2099.79	4134.07	-0.977314	0.00588716	0.0719161
rno-miR-151-5p	69510.2	84529.7	-0.282233	0.0601689	0.310812
rno-miR-152-3p	602.533	478.631	0.332126	0.293599	0.948253
rno-miR-152-5p	0.213674	0.204845	0.0608792	0.938164	1
rno-miR-153-3p	79450.4	60335.1	0.397057	0.254684	0.866635
rno-miR-153-5p	8611.96	14039.8	-0.705111	0.00731587	0.0799154
rno-miR-154-3p	591.372	317.471	0.897441	0.00268383	0.0545501
rno-miR-154-5p	16246.2	10403	0.643105	0.0131278	0.109292
rno-miR-155-3p	0.11373	0.117036	-0.0413364	0.952854	1
rno-miR-155-5p	149.251	166.185	-0.155049	0.611514	1
rno-miR-15a-3p	15.4715	8.91555	0.795215	0.167583	0.659236
rno-miR-15a-5p	5540.31	2352.03	1.23606	0.00746971	0.0805695
rno-miR-15b-3p	58.4008	105.17	-0.848662	0.00587895	0.0719161
rno-miR-15b-5p	775.865	703.757	0.140728	0.591965	1
rno-miR-16-3p	2.86796	1.72607	0.732531	0.311088	0.988452
rno-miR-16-5p	67620	45792.8	0.562327	0.0132819	0.110041
rno-miR-17-1-3p	37.0378	21.5113	0.783903	0.0981917	0.450264
rno-miR-17-5p	376.137	149.062	1.33534	0.00548356	0.0712448
rno-miR-181a-1-3p	2180.19	3222.05	-0.563524	0.425521	1
rno-miR-181a-2-3p	182.971	179.158	0.0303882	0.876853	1
rno-miR-181a-5p	735763	1.11055e+06	-0.593958	0.0129517	0.108747
rno-miR-181b-1-3p	4.23297	2.89571	0.54775	0.502683	1
rno-miR-181b-2-3p	1.98632	1.47966	0.424835	0.610562	1
rno-miR-181b-5p	120472	147332	-0.290376	0.21869	0.78463
rno-miR-181c-3p	563.79	239.096	1.23757	0.00949052	0.0951827
rno-miR-181c-5p	26950.4	34864.4	-0.371445	0.0156923	0.11961
rno-miR-181d-3p	4.08734	8.27418	-1.01745	0.0929966	0.434251
rno-miR-181d-5p	11070.9	16769.6	-0.599077	0.00376725	0.0624487
rno-miR-182	7460.18	12546	-0.749943	0.387056	1
rno-miR-183-3p	81.4196	88.6386	-0.122559	0.878602	1
rno-miR-183-5p	5237.42	11343.7	-1.11497	0.187969	0.708497
rno-miR-1839-3p	160.346	155.357	0.0455942	0.898977	1
rno-miR-1839-5p	6961.88	8304.73	-0.254455	0.0889378	0.422516
rno-miR-184	240.442	589.083	-1.29279	0.0024108	0.050421
rno-miR-1843a-3p	2303.2	5893.37	-1.35545	7.03424e-05	0.00479623
rno-miR-1843a-5p	4367.18	3971.47	0.137027	0.299152	0.962561
rno-miR-1843b-3p	1050.03	2118.28	-1.01246	0.000924807	0.0278253
rno-miR-1843b-5p	2165.57	1114.43	0.958433	0.0084804	0.0884525
rno-miR-185-5p	12384.4	8154.59	0.602845	0.0695981	0.349008
rno-miR-186-3p	1.90108	1.14884	0.726637	0.399425	1
rno-miR-186-5p	1977.56	897.32	1.14003	0.0285282	0.184815
rno-miR-187-3p	4567.78	3739.08	0.288812	0.229715	0.807298
rno-miR-187-5p	17.4704	10.1622	0.7817	0.0997093	0.451546
rno-miR-188-3p	2.43699	2.5322	-0.0552945	0.944658	1
rno-miR-188-5p	35.564	40.1996	-0.176764	0.764756	1
rno-miR-1896	0.0285694	0.0289311	-0.0181515	0.923637	1
rno-miR-18a-3p	5.16933	4.61219	0.164525	0.778959	1
rno-miR-18a-5p	101.193	50.5117	1.00242	0.0168652	0.125632
rno-miR-190a-3p	212.902	124.013	0.779696	0.0151094	0.116911
rno-miR-190a-5p	3262.18	2430.47	0.424601	0.214358	0.770702
rno-miR-190b-3p	7.52497	3.32379	1.17886	0.032045	0.199845
rno-miR-190b-5p	1110.4	1622.55	-0.54718	0.010777	0.0972763
rno-miR-1912-3p	0.691809	0.338595	1.03081	0.310161	0.988452
rno-miR-1912-5p	0.0295986	0.0283374	0.0628209	0.787737	1
rno-miR-191a-3p	2426.82	7579.47	-1.64303	3.56153e-05	0.00342309
rno-miR-191a-5p	196305	160577	0.289834	0.154423	0.623144
rno-miR-191b	101.989	238.55	-1.22587	0.00178194	0.0424448
rno-miR-192-3p	38.4001	22.9863	0.740337	0.0760612	0.371638
rno-miR-192-5p	2886.97	2353.93	0.294487	0.20227	0.738069
rno-miR-193a-3p	37.2308	18.3295	1.02233	0.0592433	0.306956
rno-miR-193a-5p	31.1769	24.8406	0.327782	0.558019	1
rno-miR-193b-3p	1071.49	791.58	0.436816	0.297707	0.959712
rno-miR-193b-5p	45.4676	53.8524	-0.244173	0.469028	1
rno-miR-194-3p	11.0936	13.3175	-0.26359	0.545103	1
rno-miR-194-5p	2210.04	3057.46	-0.468261	0.27696	0.916544
rno-miR-1949	21.0157	66.366	-1.65897	0.00432906	0.0672449
rno-miR-195-3p	67.4335	104.647	-0.633987	0.0381956	0.226662
rno-miR-195-5p	2889.89	2249.56	0.36137	0.241377	0.8346
rno-miR-1956-3p	0.597296	0.345132	0.791298	0.430213	1
rno-miR-1956-5p	0.270378	0.294118	-0.121417	0.895484	1
rno-miR-196a-5p	27.0967	70.7196	-1.38399	0.0406406	0.237969
rno-miR-196b-3p	0.0908769	0.0989065	-0.122152	0.793234	1
rno-miR-196b-5p	17.2109	37.7706	-1.13394	0.126684	0.539113
rno-miR-196c-5p	0.138624	0.137548	0.0112382	0.98251	1
rno-miR-199a-3p	3409.47	5205.91	-0.610605	0.0357468	0.216628
rno-miR-199a-5p	280.891	267.179	0.0722023	0.891972	1
rno-miR-19a-3p	10.0732	5.26622	0.935678	0.192193	0.717993
rno-miR-19a-5p	1.07583	1.5506	-0.527369	0.574467	1
rno-miR-19b-1-5p	2.55771	1.9223	0.412018	0.55757	1
rno-miR-19b-3p	1485.36	656.434	1.17809	0.00985883	0.0959547
rno-miR-1b	903.986	1373.37	-0.603347	0.0462954	0.257781
rno-miR-200a-3p	54891.7	45040.2	0.285376	0.744167	1
rno-miR-200a-5p	206.114	283.833	-0.461596	0.607619	1
rno-miR-200b-3p	6735	6978.35	-0.0512085	0.953454	1
rno-miR-200b-5p	288.296	313.164	-0.119365	0.89396	1
rno-miR-200c-3p	6608.51	7618.76	-0.205231	0.808117	1
rno-miR-200c-5p	4.74382	6.54118	-0.463501	0.636258	1
rno-miR-201-3p	3.3679	1.37123	1.29638	0.115826	0.504166
rno-miR-201-5p	11.9182	15.4914	-0.3783	0.570755	1
rno-miR-202-3p	0.0567898	0.0599927	-0.0791547	0.836257	1
rno-miR-202-5p	2.14185	2.06447	0.0530866	0.948899	1
rno-miR-203a-3p	340.082	231.095	0.5574	0.0148236	0.115825
rno-miR-203a-5p	9.0493	6.82344	0.407307	0.474315	1
rno-miR-203b-3p	4.39274	2.78922	0.655263	0.289577	0.940575
rno-miR-203b-5p	131.018	109.776	0.255213	0.456572	1
rno-miR-204-3p	203.89	376.915	-0.886447	0.0479845	0.263761
rno-miR-204-5p	83863	317157	-1.91909	3.99195e-05	0.00342309
rno-miR-205	75.6358	79.8027	-0.0773686	0.859542	1
rno-miR-206-3p	865.486	2903.25	-1.74609	5.45615e-05	0.00445585
rno-miR-206-5p	0.0218567	0.0220682	-0.0138941	0.933318	1
rno-miR-207	0.511197	1.08002	-1.07911	0.286103	0.93579
rno-miR-208a-5p	0.908784	2.23216	-1.29643	0.171823	0.672385
rno-miR-208b-5p	0.076391	0.0773504	-0.0180061	0.959128	1
rno-miR-20a-3p	2.29317	1.44522	0.66605	0.363786	1
rno-miR-20a-5p	886.165	525.031	0.755173	0.0029613	0.0558091
rno-miR-20b-3p	0.0445374	0.0443122	0.00731477	0.979041	1
rno-miR-20b-5p	5.28432	4.26284	0.309902	0.672555	1
rno-miR-210-3p	82.9091	32.9414	1.33163	0.0117378	0.10217
rno-miR-210-5p	13.48	9.67953	0.477813	0.226927	0.802432
rno-miR-211-3p	0.479025	0.384492	0.317149	0.74472	1
rno-miR-211-5p	938.737	3229.11	-1.78234	0.000170596	0.008127
rno-miR-212-3p	50300.7	51918.7	-0.0456743	0.840206	1
rno-miR-212-5p	6457.58	6365.99	0.0206093	0.963823	1
rno-miR-21-3p	8.77066	4.43698	0.983106	0.0832168	0.40089
rno-miR-214-3p	50.6956	43.6564	0.215665	0.62422	1
rno-miR-214-5p	0.016348	0.0160833	0.0235548	0.869477	1
rno-miR-215	1.55947	1.46836	0.0868495	0.914936	1
rno-miR-21-5p	49561.7	43265.2	0.196021	0.507028	1
rno-miR-216a-3p	0.802411	0.849178	-0.0817262	0.934782	1
rno-miR-216a-5p	10.9458	9.16724	0.255823	0.641989	1
rno-miR-216b-3p	0.0279019	0.0282469	-0.0177293	0.924545	1
rno-miR-216b-5p	4.08306	3.44065	0.246969	0.723716	1
rno-miR-217-3p	1.16241	0.862851	0.429933	0.621127	1
rno-miR-217-5p	2.88377	2.97398	-0.044438	0.950506	1
rno-miR-218a-1-3p	33.2889	30.7797	0.113059	0.753434	1
rno-miR-218a-2-3p	516.763	234.314	1.14106	0.00193017	0.044733
rno-miR-218a-5p	179938	215835	-0.262428	0.204541	0.743195
rno-miR-218b	24250.3	53005.5	-1.12814	0.00119147	0.0340561
rno-miR-219a-1-3p	13.9191	21.1363	-0.602658	0.127246	0.540167
rno-miR-219a-2-3p	31002	42065.8	-0.440284	0.18448	0.698419
rno-miR-219a-5p	33170.4	9820.94	1.75596	0.000132575	0.00688989
rno-miR-219b	3095.3	5350.81	-0.78968	0.203318	0.740321
rno-miR-221-3p	17103.5	11574.8	0.563309	0.0349828	0.213783
rno-miR-221-5p	645.875	334.108	0.95094	0.00704397	0.0784443
rno-miR-222-3p	127830	204250	-0.676111	0.016947	0.125632
rno-miR-222-5p	1.85905	3.32766	-0.839945	0.22532	0.800049
rno-miR-223-3p	109.155	204.855	-0.908225	0.0255551	0.171199
rno-miR-223-5p	1.43587	2.41694	-0.75125	0.380654	1
rno-miR-22-3p	344768	260874	0.402274	0.0299259	0.19222
rno-miR-224-3p	0.646472	1.15167	-0.833073	0.408022	1
rno-miR-224-5p	33.9575	60.8179	-0.840765	0.119574	0.516546
rno-miR-22-5p	5113.8	2488.44	1.03916	0.0134334	0.110761
rno-miR-23a-3p	59977.3	60623.7	-0.0154659	0.91901	1
rno-miR-23a-5p	11.1246	12.5048	-0.168725	0.752842	1
rno-miR-23b-3p	71427.3	85592.1	-0.261003	0.105621	0.469276
rno-miR-23b-5p	279.315	571.394	-1.03259	0.00520802	0.0703607
rno-miR-24-1-5p	293.078	361.963	-0.304556	0.30317	0.971843
rno-miR-24-2-5p	1985.67	2728.28	-0.458362	0.0907298	0.426306
rno-miR-24-3p	185853	272557	-0.552393	0.189023	0.71091
rno-miR-25-3p	1223.16	1402.77	-0.197669	0.474392	1
rno-miR-25-5p	576.448	645.37	-0.162935	0.652531	1
rno-miR-26a-3p	37.7054	37.6998	0.000216857	0.999224	1
rno-miR-26a-5p	1.12964e+06	1.22783e+06	-0.120244	0.447057	1
rno-miR-26b-3p	122.077	101.414	0.267543	0.447483	1
rno-miR-26b-5p	25447.2	42650.3	-0.74505	0.011607	0.102082
rno-miR-27a-3p	44817.9	46382	-0.0494901	0.875555	1
rno-miR-27a-5p	141.48	127.277	0.152627	0.716138	1
rno-miR-27b-3p	58884.4	82865.4	-0.492884	0.0344733	0.211906
rno-miR-27b-5p	320.566	516.176	-0.68724	0.0171215	0.126023
rno-miR-28-3p	162.916	247.199	-0.601543	0.0179708	0.130306
rno-miR-28-5p	1302.11	893.722	0.542955	0.0645946	0.32669
rno-miR-290	0.0151541	0.0152555	-0.00962757	0.944606	1
rno-miR-291a-3p	0.340825	0.56478	-0.728658	0.411062	1
rno-miR-291a-5p	0.40163	0.819789	-1.02939	0.302994	0.971843
rno-miR-291b	2.51092	17.6691	-2.81494	0.000422356	0.0164623
rno-miR-292-3p	2.14328	21.3002	-3.31297	8.06703e-05	0.00479623
rno-miR-292-5p	0.318528	0.954963	-1.58403	0.113946	0.497244
rno-miR-293-3p	0.383047	0.384985	-0.00727908	0.993854	1
rno-miR-293-5p	0.650536	0.922494	-0.50391	0.6176	1
rno-miR-294	0.030208	0.0306111	-0.0191226	0.92159	1
rno-miR-295-3p	1.33897	4.80498	-1.84341	0.0465478	0.258348
rno-miR-296-3p	13.6511	5.45982	1.3221	0.00851001	0.0884525
rno-miR-296-5p	377.217	616.108	-0.707791	0.10561	0.469276
rno-miR-298-3p	61.2717	75.9654	-0.310123	0.279187	0.920781
rno-miR-2985	12.376	7.29878	0.761817	0.110022	0.487567
rno-miR-298-5p	42.626	20.6749	1.04385	0.00595457	0.0719161
rno-miR-299a-3p	132.364	65.2869	1.01965	0.0181501	0.130788
rno-miR-299a-5p	51.2559	51.8691	-0.017156	0.974928	1
rno-miR-299b-3p	0.83575	2.32134	-1.47382	0.0955963	0.44072
rno-miR-299b-5p	33.8456	24.7095	0.453903	0.253799	0.866635
rno-miR-29a-3p	337362	170534	0.984238	0.00576439	0.0719161
rno-miR-29a-5p	937.658	579.959	0.693111	0.0108959	0.0978351
rno-miR-29b-1-5p	0.476354	0.681434	-0.516539	0.610079	1
rno-miR-29b-3p	25996.7	20531.9	0.340461	0.246238	0.844596
rno-miR-29b-5p	1300.71	679.563	0.936623	0.0246474	0.166419
rno-miR-29c-3p	16933.7	5869.31	1.52863	0.00989156	0.0959547
rno-miR-29c-5p	5575.47	4210.35	0.405152	0.0282467	0.184195
rno-miR-300-3p	9037.7	4273.97	1.08038	0.00612887	0.0719932
rno-miR-300-5p	378.746	159.034	1.2519	0.00484757	0.0698621
rno-miR-301a-3p	2052.16	1377.58	0.575008	0.0450105	0.255606
rno-miR-301a-5p	13.5421	38.3156	-1.50048	0.00484515	0.0698621
rno-miR-301b-3p	5.36087	4.57883	0.227488	0.708312	1
rno-miR-301b-5p	0.226919	0.211561	0.101107	0.901987	1
rno-miR-3064-3p	3.49535	2.82713	0.306098	0.692121	1
rno-miR-3064-5p	35.2599	71.5436	-1.02079	0.00406189	0.0657183
rno-miR-3065-3p	29.7612	25.3403	0.232001	0.732694	1
rno-miR-3065-5p	178.653	68.5819	1.38126	0.00133104	0.0359093
rno-miR-3068-3p	24.7745	17.2461	0.522581	0.191396	0.716689
rno-miR-3068-5p	12577.2	15426.7	-0.294612	0.707787	1
rno-miR-3072	146.366	146.763	-0.00391035	0.989412	1
rno-miR-3074	72.6502	53.0574	0.453414	0.374169	1
rno-miR-3075	7.9432	7.97865	-0.00642366	0.989488	1
rno-miR-3084a-1-5p	51.0281	138.334	-1.43879	0.00116572	0.0340561
rno-miR-3084a-3p	70.6626	68.9339	0.0357315	0.878968	1
rno-miR-3084a-5p	159.76	329.828	-1.04581	0.00282411	0.055038
rno-miR-3084b-3p	0.0598682	0.0614418	-0.0374305	0.889435	1
rno-miR-3084b-5p	10.4901	14.21	-0.437873	0.339025	1
rno-miR-3085	946.973	333.202	1.50693	0.00610242	0.0719932
rno-miR-3099	1931.19	2332.46	-0.272356	0.311233	0.988452
rno-miR-30a-3p	2254.06	5740.9	-1.34875	0.000115701	0.00620086
rno-miR-30a-5p	10234.6	8223.33	0.31566	0.327339	1
rno-miR-30b-3p	179.495	288.056	-0.682403	0.0103335	0.0968409
rno-miR-30b-5p	17833.9	11893.2	0.584486	0.0406559	0.237969
rno-miR-30c-1-3p	340.45	381.554	-0.164443	0.4359	1
rno-miR-30c-2-3p	967.17	987.79	-0.0304344	0.898801	1
rno-miR-30c-5p	16370.4	20774.2	-0.343706	0.286466	0.93579
rno-miR-30d-3p	404.906	371.815	0.123003	0.45332	1
rno-miR-30d-5p	31074.6	55232.7	-0.829789	0.00462457	0.0695714
rno-miR-30e-3p	2758.81	7742.09	-1.48868	0.000167791	0.008127
rno-miR-30e-5p	2328.48	1296.77	0.844471	0.0433161	0.248452
rno-miR-3102	179.559	248.019	-0.465994	0.179802	0.688018
rno-miR-3120	33.0004	39.9853	-0.276988	0.439597	1
rno-miR-31a-3p	1353.36	610.298	1.14896	0.0110661	0.0983338
rno-miR-31a-5p	4065.71	2016.13	1.01192	0.00593727	0.0719161
rno-miR-31b	90.3846	78.1647	0.20956	0.61405	1
rno-miR-320-3p	2848.97	2265.99	0.330301	0.196639	0.72524
rno-miR-320-5p	0.13952	0.167406	-0.262887	0.721765	1
rno-miR-322-3p	431.091	260.227	0.728218	0.0748483	0.367807
rno-miR-322-5p	19153.9	14113.9	0.440525	0.0643108	0.326311
rno-miR-323-3p	21094.5	39342.1	-0.89921	0.000567015	0.0194486
rno-miR-323-5p	11479	23424.2	-1.02901	0.0050388	0.0703607
rno-miR-32-3p	32.9351	30.4409	0.113613	0.707288	1
rno-miR-324-3p	2492.03	1988.8	0.325425	0.31462	0.992291
rno-miR-324-5p	3057.32	1720.02	0.829846	0.0209081	0.14343
rno-miR-325-3p	1752.88	1363.14	0.362799	0.167596	0.659236
rno-miR-325-5p	926.15	728.734	0.345854	0.0818064	0.396322
rno-miR-32-5p	464.555	480.138	-0.047599	0.874686	1
rno-miR-326-3p	5844.44	3648.66	0.679697	0.0362895	0.21761
rno-miR-326-5p	7.50824	7.0957	0.0815292	0.894877	1
rno-miR-328a-3p	163692	239886	-0.551364	0.061889	0.315892
rno-miR-328a-5p	16.2777	46.0122	-1.49912	0.0220766	0.150842
rno-miR-328b-3p	27.1043	29.647	-0.129363	0.803399	1
rno-miR-329-3p	3913.29	4811.45	-0.29809	0.270144	0.899606
rno-miR-329-5p	364.853	175.384	1.0568	0.00665776	0.0746278
rno-miR-330-3p	5690.13	2963.01	0.941398	0.0279055	0.183504
rno-miR-330-5p	16537.3	19016.5	-0.20153	0.439329	1
rno-miR-331-3p	387.115	635.42	-0.71495	0.178555	0.686597
rno-miR-331-5p	49.7786	81.0229	-0.702803	0.0242959	0.165347
rno-miR-33-3p	111.558	45.9496	1.27968	0.0129989	0.108747
rno-miR-335	2686.25	2013.76	0.4157	0.1652	0.654315
rno-miR-33-5p	28934.8	10604.5	1.44814	0.00373785	0.0624487
rno-miR-336-3p	1.42237	1.13638	0.323853	0.722734	1
rno-miR-336-5p	5.90662	8.12049	-0.459233	0.382099	1
rno-miR-337-3p	176.712	84.7312	1.06043	0.0533872	0.285231
rno-miR-337-5p	5695.36	7238.74	-0.345952	0.0526084	0.282704
rno-miR-338-3p	7911.1	3116.86	1.34379	0.000621391	0.020494
rno-miR-338-5p	6353.8	3597.78	0.820512	0.00289646	0.0551936
rno-miR-339-3p	433.321	213.636	1.02028	0.00608767	0.0719932
rno-miR-339-5p	40.7283	85.9015	-1.07665	0.0744334	0.367658
rno-miR-340-3p	3209.83	11289.5	-1.81442	8.9103e-06	0.00218302
rno-miR-340-5p	8754.71	4866.42	0.847199	0.00525521	0.0703607
rno-miR-341	38761.3	76436.1	-0.979638	0.0423476	0.243712
rno-miR-342-3p	7399.49	18446.9	-1.31788	0.000138274	0.00697468
rno-miR-342-5p	1187.24	1876.16	-0.660165	0.0364952	0.218081
rno-miR-343	1.51164	2.18222	-0.529686	0.558863	1
rno-miR-344a-3p	22389.9	25777.3	-0.203254	0.238371	0.83086
rno-miR-344a-5p	2.54742	3.57399	-0.488497	0.469984	1
rno-miR-344b-1-3p	1988.57	2929.84	-0.559093	0.00588685	0.0719161
rno-miR-344b-3p	368.964	237.975	0.632672	0.0703697	0.350826
rno-miR-344b-5p	276.286	211.3	0.386868	0.174789	0.675277
rno-miR-344g	5.6399	5.67537	-0.00904591	0.989217	1
rno-miR-344i	48.2346	49.0017	-0.0227622	0.936401	1
rno-miR-345-3p	160.629	194.367	-0.275051	0.241285	0.8346
rno-miR-345-5p	1131.8	528.984	1.09732	0.00473375	0.0698621
rno-miR-346	9464	12093.4	-0.353703	0.161325	0.643426
rno-miR-3473	10.4243	10.0445	0.0535496	0.90858	1
rno-miR-349	0.05198	0.0537762	-0.049009	0.8728	1
rno-miR-34a-3p	36.3905	13.9292	1.38545	0.0305154	0.193114
rno-miR-34a-5p	111503	162072	-0.53956	0.0166196	0.125043
rno-miR-34b-3p	543.683	1112.02	-1.03235	0.00510669	0.0703607
rno-miR-34b-5p	138.154	74.6592	0.887884	0.0518426	0.280327
rno-miR-34c-3p	271.503	412.341	-0.602871	0.159762	0.638675
rno-miR-34c-5p	218.031	86.0481	1.34132	0.00165828	0.0406278
rno-miR-350	645.985	483.367	0.418381	0.125682	0.536181
rno-miR-351-3p	20.363	27.0089	-0.407487	0.353942	1
rno-miR-351-5p	599.91	791.552	-0.399938	0.174212	0.675277
rno-miR-352	24.495	35.7857	-0.546895	0.226755	0.802432
rno-miR-3541	0.307514	0.255353	0.268158	0.773612	1
rno-miR-3542	19.3273	12.8273	0.591417	0.212345	0.765067
rno-miR-3543	73335.5	84390.3	-0.202564	0.794798	1
rno-miR-3544	27.5755	39.5891	-0.521716	0.471615	1
rno-miR-3546	0.620137	0.321814	0.946361	0.348947	1
rno-miR-3547	120.31	321.367	-1.41747	0.000603832	0.0203053
rno-miR-3548	0.0350222	0.0348398	0.00753674	0.97589	1
rno-miR-3549	44.6373	49.6869	-0.154615	0.778248	1
rno-miR-3550	77.8826	102.901	-0.401882	0.365482	1
rno-miR-3551-5p	0.0344295	0.0342776	0.00638088	0.979425	1
rno-miR-3552	1.82096	2.24708	-0.303352	0.702591	1
rno-miR-3553	7333.5	12745.5	-0.797413	0.354919	1
rno-miR-3556a	18999.3	12260.1	0.631979	0.142351	0.591117
rno-miR-3556b	76805.9	38104.4	1.01126	0.00528926	0.0703607
rno-miR-3557-3p	206.446	382.955	-0.891408	0.186022	0.702706
rno-miR-3557-5p	34679.7	44660	-0.364894	0.368602	1
rno-miR-3558-3p	2.09727	2.69928	-0.364067	0.628501	1
rno-miR-3558-5p	0.498471	0.529996	-0.0884732	0.929727	1
rno-miR-3559-3p	34.6307	55.7824	-0.68776	0.0155716	0.11922
rno-miR-3559-5p	755.887	416.54	0.859716	0.00533346	0.0703607
rno-miR-3560	57.7064	110.729	-0.940232	0.150414	0.613282
rno-miR-3561-3p	0.0146339	0.0147285	-0.00929618	0.945577	1
rno-miR-3562	6.05299	11.8912	-0.974174	0.105283	0.469276
rno-miR-3564	0.0817374	0.080398	0.0238375	0.955485	1
rno-miR-3566	0.0134354	0.0132561	0.0193734	0.881628	1
rno-miR-3568	0.0364446	0.0363279	0.0046285	0.985464	1
rno-miR-3569	0.257288	0.207992	0.306858	0.734736	1
rno-miR-3570	2335.74	2298.47	0.0232058	0.973184	1
rno-miR-3572	30.0499	42.0547	-0.484907	0.143901	0.596112
rno-miR-3573-3p	0.269625	1.12112	-2.05592	0.0420065	0.24366
rno-miR-3573-5p	0.766096	0.972316	-0.343899	0.73235	1
rno-miR-3574	99.5695	43.2655	1.20249	0.047384	0.26214
rno-miR-3575	0.0333742	0.0341141	-0.0316353	0.898537	1
rno-miR-3576	826.712	3515.89	-2.08843	0.00469813	0.0698621
rno-miR-3577	638.416	1781.82	-1.48078	0.000105358	0.00593591
rno-miR-3578	65458.3	172858	-1.40094	0.0822231	0.397219
rno-miR-3579	3.06787	5.77265	-0.911995	0.238842	0.83086
rno-miR-3580-3p	0.670485	0.886318	-0.402619	0.686171	1
rno-miR-3583-3p	15.8257	25.3127	-0.677588	0.0677244	0.340608
rno-miR-3583-5p	21.6413	14.2524	0.602582	0.121338	0.522852
rno-miR-3584-3p	0.0384077	0.039061	-0.0243326	0.911348	1
rno-miR-3585-3p	28.0813	95.3585	-1.76375	0.00435111	0.0672449
rno-miR-3585-5p	13.9244	25.6418	-0.880883	0.193905	0.717993
rno-miR-3586-3p	782.333	643.585	0.281654	0.20911	0.756591
rno-miR-3587	185.681	158.098	0.232011	0.387961	1
rno-miR-3588	59556.2	79780.8	-0.421791	0.321572	0.998336
rno-miR-3589	443.727	373.945	0.24685	0.319366	0.998336
rno-miR-3590-3p	0.221441	0.266468	-0.26704	0.77116	1
rno-miR-3590-5p	2159.74	1698.09	0.34694	0.220065	0.787915
rno-miR-3592	464.201	286.096	0.698251	0.341805	1
rno-miR-3593-3p	4.07765	4.13201	-0.0191059	0.977329	1
rno-miR-3593-5p	6.90008	5.88752	0.228951	0.630324	1
rno-miR-3594-3p	48.7776	85.1922	-0.804505	0.0245984	0.166419
rno-miR-3594-5p	33.27	31.3404	0.0861959	0.837938	1
rno-miR-3595	1315.97	1181	0.156114	0.567295	1
rno-miR-3596a	190378	317847	-0.739471	0.339683	1
rno-miR-3596b	532.596	885.144	-0.732872	0.012585	0.107102
rno-miR-3596c	243012	534800	-1.13797	0.000909938	0.0278253
rno-miR-3596d	139449	378190	-1.43938	0.000230145	0.00939759
rno-miR-361-3p	222.68	278.965	-0.325114	0.172507	0.672385
rno-miR-361-5p	3155.96	1842.39	0.776503	0.0506535	0.276658
rno-miR-362-3p	5.47457	3.29853	0.730923	0.290203	0.940827
rno-miR-362-5p	25.1919	12.6171	0.997583	0.0580067	0.305158
rno-miR-363-3p	13.4798	14.149	-0.0699021	0.877864	1
rno-miR-363-5p	0.103936	0.114336	-0.13759	0.779322	1
rno-miR-365-3p	52.4267	40.7736	0.362667	0.538247	1
rno-miR-365-5p	0.119816	0.133457	-0.155547	0.763849	1
rno-miR-369-3p	8471.95	5515.72	0.619144	0.0435895	0.249187
rno-miR-369-5p	62917.6	238870	-1.92469	0.0071674	0.0793038
rno-miR-370-3p	1032.71	2616.54	-1.34123	0.00175146	0.0423064
rno-miR-370-5p	91.7238	89.3027	0.0385918	0.869718	1
rno-miR-374-3p	2946.42	5436.79	-0.88379	0.00944838	0.0951827
rno-miR-374-5p	1767.83	1500.2	0.236821	0.439112	1
rno-miR-375-3p	622.62	1507.96	-1.27618	0.0055716	0.0713082
rno-miR-376a-3p	40224.5	16542.1	1.28193	0.0044035	0.0674286
rno-miR-376a-5p	41.9834	32.6444	0.362982	0.28274	0.928965
rno-miR-376b-3p	2692.63	1101.41	1.28966	0.00770212	0.0820443
rno-miR-376b-5p	1422.28	887.256	0.680782	0.00603651	0.0719932
rno-miR-376c-3p	2286.19	1159.69	0.979204	0.00643948	0.0731371
rno-miR-376c-5p	25791.8	27646.1	-0.100162	0.622362	1
rno-miR-377-3p	87.4458	88.5179	-0.01758	0.974601	1
rno-miR-377-5p	37.2303	24.0783	0.628746	0.137299	0.574312
rno-miR-378a-3p	11232.8	11520.7	-0.0365062	0.932937	1
rno-miR-378a-5p	407.287	147.75	1.46289	0.0247985	0.166782
rno-miR-378b	18.8987	15.847	0.25407	0.719334	1
rno-miR-379-3p	6168.29	10472.2	-0.76362	0.104245	0.466789
rno-miR-379-5p	67579.8	195318	-1.53116	0.000194379	0.0087926
rno-miR-380-3p	22716.6	28329.1	-0.318539	0.0527494	0.282704
rno-miR-380-5p	579.747	1217.53	-1.07046	0.00479339	0.0698621
rno-miR-381-3p	5.04342	4.08553	0.303879	0.677787	1
rno-miR-381-5p	266.295	113.675	1.22811	0.00623118	0.0726972
rno-miR-382-3p	537.303	311.264	0.787598	0.285296	0.93553
rno-miR-382-5p	9176.38	24581	-1.42154	2.75215e-05	0.00314663
rno-miR-383-3p	240.069	105.122	1.19138	0.0269795	0.179341
rno-miR-383-5p	12144	17545.6	-0.530868	0.0166522	0.125043
rno-miR-384-3p	71729.3	73772.2	-0.040515	0.855625	1
rno-miR-384-5p	113268	124821	-0.140126	0.738821	1
rno-miR-409a-3p	2373.16	3123.43	-0.396319	0.110777	0.488388
rno-miR-409a-5p	350.3	175.234	0.999306	0.0148033	0.115825
rno-miR-409b	5460.69	9103.99	-0.737415	0.00967497	0.0959547
rno-miR-410-3p	11568.2	11270.7	0.0375778	0.862784	1
rno-miR-410-5p	116.764	214.888	-0.879983	0.0042706	0.0672449
rno-miR-411-3p	5723.12	7291.02	-0.349318	0.470666	1
rno-miR-411-5p	122925	430906	-1.8096	3.44877e-06	0.00147866
rno-miR-412-3p	278.212	395.648	-0.508034	0.0208449	0.14343
rno-miR-412-5p	1552.55	4781.56	-1.62284	1.05743e-05	0.00226686
rno-miR-421-3p	144.631	76.5052	0.918751	0.0279269	0.183504
rno-miR-421-5p	3599.24	9412.22	-1.38684	0.000525125	0.0183794
rno-miR-423-3p	11713.5	15643	-0.417338	0.0374048	0.222741
rno-miR-423-5p	2221.78	1442.59	0.62305	0.0959565	0.441194
rno-miR-425-3p	463.845	323.484	0.51995	0.0203133	0.140473
rno-miR-425-5p	9070.19	7027.95	0.368028	0.019868	0.138511
rno-miR-429	70066.7	160243	-1.19346	0.180498	0.688018
rno-miR-431	5420.12	6521.61	-0.266905	0.179502	0.688018
rno-miR-433-3p	16966.7	13379.8	0.342644	0.228034	0.804688
rno-miR-433-5p	931.664	915.487	0.0252711	0.908979	1
rno-miR-434-3p	67947.5	84758.8	-0.318942	0.665279	1
rno-miR-434-5p	6045.96	5634.51	0.101682	0.705639	1
rno-miR-448-3p	76.715	105.744	-0.462995	0.17746	0.683918
rno-miR-448-5p	18.2978	6.45039	1.50421	0.00341081	0.0596891
rno-miR-449a-3p	0.0973452	0.106509	-0.129787	0.786289	1
rno-miR-449a-5p	366.548	610.307	-0.735532	0.0100151	0.0959547
rno-miR-449c-5p	0.0444871	0.0430619	0.0469743	0.86466	1
rno-miR-450a-3p	3.48189	2.14174	0.701087	0.322494	0.998336
rno-miR-450a-5p	1007.85	1069.45	-0.0855818	0.756613	1
rno-miR-450b-3p	1251.62	2362.41	-0.916462	0.00201865	0.0449609
rno-miR-450b-5p	1151.83	1372.97	-0.253376	0.340456	1
rno-miR-451-3p	0.070337	0.0615899	0.191592	0.621691	1
rno-miR-451-5p	28885.6	24281.5	0.25049	0.643622	1
rno-miR-452-3p	0.338909	0.352441	-0.0564857	0.954327	1
rno-miR-452-5p	0.290776	0.204038	0.511071	0.531793	1
rno-miR-455-3p	519.579	729.296	-0.489162	0.0997376	0.451546
rno-miR-455-5p	679.988	430.549	0.659331	0.0105812	0.0971055
rno-miR-463-3p	0.373692	0.599085	-0.680911	0.465745	1
rno-miR-463-5p	2.22075	4.7162	-1.08658	0.243165	0.837407
rno-miR-465-3p	0.411593	0.590763	-0.521363	0.571366	1
rno-miR-465-5p	0.105303	0.101879	0.0476824	0.929901	1
rno-miR-466b-2-3p,rno-miR-466b-4-3p	2.51946	2.23105	0.17539	0.822756	1
rno-miR-466b-3p	1.04086	0.897181	0.214303	0.824388	1
rno-miR-466b-5p	9.92235	25.9458	-1.38675	0.0144476	0.115825
rno-miR-466c-3p	0.277569	0.371534	-0.420645	0.645036	1
rno-miR-466c-5p	153.865	165.932	-0.108925	0.62939	1
rno-miR-466d	0.182257	0.24171	-0.407299	0.586964	1
rno-miR-471-3p	1.08429	2.81726	-1.37755	0.17403	0.675277
rno-miR-471-5p	0.499702	0.709938	-0.506625	0.579601	1
rno-miR-483-3p	58.6955	127.176	-1.1155	0.0147127	0.115825
rno-miR-483-5p	43.2931	84.0374	-0.956892	0.0395043	0.232818
rno-miR-484	446.268	288.853	0.627572	0.0631492	0.321368
rno-miR-485-3p	2072.27	4743.47	-1.19473	0.000480022	0.0178965
rno-miR-485-5p	27614.5	91724.4	-1.73188	6.4985e-05	0.00479623
rno-miR-486	919.11	1377.43	-0.583669	0.11869	0.514023
rno-miR-487b-3p	29747.9	35227.5	-0.243915	0.0906159	0.426306
rno-miR-487b-5p	34.3365	55.5155	-0.69315	0.0187248	0.133419
rno-miR-488-3p	1987.18	1320.24	0.589922	0.0147201	0.115825
rno-miR-488-5p	0.513189	0.470315	0.125865	0.901075	1
rno-miR-489-3p	0.35133	0.584372	-0.73406	0.468482	1
rno-miR-489-5p	2.21845	8.51062	-1.93971	0.00533189	0.0703607
rno-miR-490-3p	1803.57	844.671	1.09439	0.0189686	0.133873
rno-miR-490-5p	7733.57	31982.1	-2.04806	0.000522673	0.0183794
rno-miR-493-3p	319.244	493.156	-0.627383	0.0540734	0.288
rno-miR-493-5p	790.745	774.181	0.0305421	0.912532	1
rno-miR-494-3p	190.536	112.576	0.759168	0.0905067	0.426306
rno-miR-494-5p	85.716	287.878	-1.74782	8.11025e-05	0.00479623
rno-miR-495	3638.36	2007.89	0.857611	0.0303571	0.193114
rno-miR-496-3p	7294.68	23097.3	-1.66281	2.38142e-05	0.00314663
rno-miR-496-5p	81.2974	123.609	-0.604501	0.0359848	0.217303
rno-miR-497-3p	4.55569	2.34003	0.961145	0.201834	0.738069
rno-miR-497-5p	9817.57	4579.03	1.10032	0.0143905	0.115825
rno-miR-499-3p	8.4279	6.03948	0.480749	0.471074	1
rno-miR-499-5p	14405.3	15611.8	-0.116039	0.58804	1
rno-miR-500-3p	326.742	229.778	0.507914	0.312806	0.991611
rno-miR-500-5p	4.11625	2.96472	0.473434	0.493418	1
rno-miR-501-3p	50.7888	69.242	-0.447139	0.426913	1
rno-miR-501-5p	0.154111	0.14871	0.0514644	0.947121	1
rno-miR-503-3p	73.0497	216.588	-1.568	0.000687135	0.0218229
rno-miR-503-5p	77.333	34.3128	1.17234	0.0112574	0.0995175
rno-miR-504	1200.73	1672.22	-0.477858	0.159436	0.638675
rno-miR-505-3p	446.237	218.016	1.03338	0.0198054	0.138511
rno-miR-505-5p	774.015	914.237	-0.240206	0.456487	1
rno-miR-509-3p	0.704218	0.893319	-0.343154	0.733752	1
rno-miR-509-5p	1.33818	1.07141	0.320761	0.715689	1
rno-miR-511-3p	7.05139	4.14125	0.767841	0.254547	0.866635
rno-miR-511-5p	1.67364	1.0431	0.682107	0.451425	1
rno-miR-5132-3p	4.24151	2.93296	0.532221	0.417304	1
rno-miR-5132-5p	2.24374	1.28398	0.805289	0.31492	0.992291
rno-miR-532-3p	222.908	241.19	-0.113722	0.817815	1
rno-miR-532-5p	691.282	311.43	1.15037	0.0107014	0.0971055
rno-miR-539-3p	712.636	314.959	1.178	0.0139386	0.113293
rno-miR-539-5p	2081.06	2191.23	-0.0744242	0.917124	1
rno-miR-540-3p	832.776	927.744	-0.155799	0.621213	1
rno-miR-540-5p	53.5723	18.1491	1.56159	0.0169951	0.125632
rno-miR-541-3p	5.60689	5.75827	-0.0384358	0.957379	1
rno-miR-541-5p	9117.59	12935.9	-0.504657	0.0513936	0.278924
rno-miR-542-3p	50.1424	26.5243	0.918715	0.0333935	0.206007
rno-miR-542-5p	2152.23	2658.13	-0.304582	0.0766454	0.373429
rno-miR-543-3p	5989.46	3296.89	0.86132	0.0148189	0.115825
rno-miR-543-5p	3435.92	6561.81	-0.933397	0.00211269	0.0458642
rno-miR-544-3p	46.0164	18.6912	1.29979	0.00999384	0.0959547
rno-miR-544-5p	26.1782	12.2685	1.09341	0.0488508	0.267665
rno-miR-547-3p	7.33463	6.28516	0.222773	0.770288	1
rno-miR-547-5p	1.26344	2.44602	-0.953074	0.224602	0.799153
rno-miR-551b-3p	1834.2	1116.93	0.71561	0.0586329	0.306099
rno-miR-551b-5p	366.868	516.076	-0.492322	0.0647665	0.32669
rno-miR-582-3p	231.513	94.5127	1.29252	0.00809814	0.0852043
rno-miR-582-5p	5051.23	3254.11	0.634371	0.00134006	0.0359093
rno-miR-592	2203.03	2301.58	-0.0631342	0.798053	1
rno-miR-598-3p	4721.82	4274.79	0.143488	0.469422	1
rno-miR-598-5p	48.1163	68.8987	-0.517951	0.121918	0.524031
rno-miR-615	0.0293565	0.0299283	-0.0278314	0.904986	1
rno-miR-6215	503.026	632.353	-0.330097	0.439519	1
rno-miR-6216	11.172	8.19556	0.446976	0.497674	1
rno-miR-628	0.101681	0.108395	-0.0922391	0.822489	1
rno-miR-6314	1.1158	1.32192	-0.244558	0.787829	1
rno-miR-6315	17.8993	25.0649	-0.485762	0.320661	0.998336
rno-miR-6318	72.9614	85.4724	-0.228326	0.342132	1
rno-miR-6319	40.6248	42.698	-0.0718076	0.771376	1
rno-miR-632	0.0744249	0.0713068	0.0617464	0.880686	1
rno-miR-6320	0.0501315	0.0451845	0.149891	0.657387	1
rno-miR-6321	22.4074	32.126	-0.519765	0.586379	1
rno-miR-6324	83.7581	56.2857	0.57346	0.240074	0.833455
rno-miR-6325	0.0440053	0.0415878	0.0815145	0.766462	1
rno-miR-6328	6.40842	3.48905	0.877134	0.152705	0.618504
rno-miR-6329	20.1503	14.7586	0.449247	0.266947	0.892425
rno-miR-6330	0.0266698	0.0269837	-0.016885	0.926393	1
rno-miR-6331	4720.04	11094.8	-1.23302	3.64548e-05	0.00342309
rno-miR-6332	0.0539345	0.054586	-0.017322	0.961674	1
rno-miR-652-3p	47374.5	75057.4	-0.663883	0.193508	0.717993
rno-miR-652-5p	21.9041	22.6919	-0.0509752	0.883498	1
rno-miR-653-3p	4.18522	5.61025	-0.422761	0.481953	1
rno-miR-653-5p	0.506058	0.687835	-0.44276	0.661304	1
rno-miR-664-1-5p	0.0548908	0.0552374	-0.00908259	0.976284	1
rno-miR-664-2-5p	1607.57	2026.99	-0.334457	0.271342	0.901844
rno-miR-664-3p	5619.2	3027.78	0.892104	0.00155938	0.0406278
rno-miR-665	31.0766	17.8343	0.801174	0.174824	0.675277
rno-miR-666-3p	930.352	318.493	1.54651	0.00254114	0.0525067
rno-miR-666-5p	157.465	348.563	-1.14639	0.00374047	0.0624487
rno-miR-667-3p	2301.29	4787.04	-1.05669	0.0104538	0.0971055
rno-miR-667-5p	24.0405	10.0463	1.25881	0.00556057	0.0713082
rno-miR-668	3358.4	4695.43	-0.48348	0.0857002	0.410547
rno-miR-671	58.5409	53.947	0.117904	0.752294	1
rno-miR-672-3p	492.692	465.126	0.083064	0.666191	1
rno-miR-672-5p	556.241	681.653	-0.293326	0.633726	1
rno-miR-673-3p	54.1994	27.955	0.955171	0.0613613	0.315074
rno-miR-673-5p	105.165	230.476	-1.13197	0.0172224	0.126224
rno-miR-674-3p	132.999	145.874	-0.133304	0.729028	1
rno-miR-674-5p	2129.89	1545.5	0.462707	0.0934337	0.434251
rno-miR-675-3p	1.70759	2.54562	-0.576061	0.466584	1
rno-miR-675-5p	0.530876	0.815638	-0.619554	0.502677	1
rno-miR-676	3648.16	10446.9	-1.51784	5.84453e-05	0.00455608
rno-miR-678	0.016348	0.0160833	0.0235548	0.869477	1
rno-miR-679	1.55244	2.48568	-0.679101	0.419129	1
rno-miR-702-3p	1086.92	4201.75	-1.95074	7.67069e-05	0.00479623
rno-miR-702-5p	47.456	103.553	-1.1257	0.0262583	0.175226
rno-miR-708-3p	902.607	563.02	0.680913	0.0126026	0.107102
rno-miR-708-5p	4652.22	2829.83	0.717204	0.0607729	0.312989
rno-miR-709	1.07663	1.18251	-0.135332	0.892724	1
rno-miR-741-3p	7.91843	46.5307	-2.5549	0.000889802	0.0277456
rno-miR-742-3p	0.309001	0.353411	-0.193733	0.764255	1
rno-miR-743a-3p	0.0776757	0.0835768	-0.105639	0.808919	1
rno-miR-743a-5p	0.445987	0.713475	-0.677861	0.471428	1
rno-miR-743b-3p	0.0128342	0.0126706	0.0185101	0.884296	1
rno-miR-743b-5p	0.247102	0.187733	0.396425	0.655111	1
rno-miR-7578	9.9688	6.18799	0.68795	0.0997878	0.451546
rno-miR-758-3p	830.208	366.555	1.17944	0.00641324	0.0731371
rno-miR-758-5p	13.4067	10.2835	0.382622	0.373964	1
rno-miR-760-3p	3546.8	3134.45	0.178307	0.506935	1
rno-miR-760-5p	5.42237	9.23495	-0.768182	0.233151	0.817607
rno-miR-764-3p	45.1545	13.4208	1.7504	0.00276727	0.0545501
rno-miR-764-5p	124.472	94.5621	0.396482	0.182439	0.692498
rno-miR-770-3p	290.518	296.862	-0.0311635	0.914789	1
rno-miR-770-5p	17736.5	12732	0.478263	0.0460984	0.257521
rno-miR-7a-1-3p	351.318	487.544	-0.472756	0.0285574	0.184815
rno-miR-7a-2-3p	1104.98	1674.03	-0.59931	0.0102718	0.0967915
rno-miR-7a-5p	175848	406687	-1.20959	0.00273202	0.0545501
rno-miR-7b	24536.7	56150.5	-1.19436	0.00117826	0.0340561
rno-miR-802-3p	19.2164	13.6953	0.48865	0.172379	0.672385
rno-miR-802-5p	13.1298	5.93688	1.14507	0.00992119	0.0959547
rno-miR-871-3p	1.0059	1.63169	-0.697886	0.446517	1
rno-miR-871-5p	0.829992	1.53622	-0.888215	0.354969	1
rno-miR-872-3p	3059.85	5637.67	-0.881638	0.00200514	0.0449609
rno-miR-872-5p	7812.72	13324.1	-0.770144	0.0392746	0.232262
rno-miR-873-3p	258.793	312.665	-0.272818	0.433418	1
rno-miR-873-5p	136.855	87.6282	0.643183	0.150549	0.613282
rno-miR-874-3p	1332.82	678.187	0.974724	0.00197103	0.0449609
rno-miR-874-5p	105.74	82.2223	0.362926	0.477042	1
rno-miR-875	2.46025	2.39111	0.0411213	0.957582	1
rno-miR-876	7.5382	3.99831	0.914829	0.165634	0.65452
rno-miR-877	766.927	1380.61	-0.848142	0.0700557	0.350279
rno-miR-879-3p	1859.61	1273.54	0.546163	0.0116846	0.10217
rno-miR-879-5p	79.2886	145.236	-0.873217	0.26296	0.886003
rno-miR-880-3p	0.118201	0.127174	-0.105564	0.809143	1
rno-miR-881-3p	0.438022	0.718421	-0.713829	0.433782	1
rno-miR-881-5p	0.101753	0.108486	-0.0924416	0.822285	1
rno-miR-883-5p	0.168165	0.193719	-0.204093	0.724935	1
rno-miR-92a-1-5p	10.9571	9.02584	0.279734	0.518767	1
rno-miR-92a-2-5p	0.0524319	0.0536465	-0.0330397	0.896319	1
rno-miR-92a-3p	9054.66	14133.5	-0.642388	0.013705	0.111924
rno-miR-92b-3p	51045	161869	-1.66498	3.90094e-05	0.00342309
rno-miR-92b-5p	405.861	694.816	-0.775647	0.035028	0.213783
rno-miR-93-3p	32.1347	27.6859	0.214981	0.622944	1
rno-miR-935	6790.66	9099.94	-0.422306	0.159029	0.638675
rno-miR-93-5p	8189.76	10644.1	-0.378159	0.11039	0.487936
rno-miR-96-3p	1.73387	2.21111	-0.350775	0.725194	1
rno-miR-96-5p	7097.87	13544.2	-0.932213	0.275376	0.91348
rno-miR-98-3p	94.9381	72.0398	0.398193	0.319136	0.998336
rno-miR-98-5p	43970.7	68969.4	-0.649416	0.0106018	0.0971055
rno-miR-99a-3p	982.281	464.592	1.08017	0.0102522	0.0967915
rno-miR-99a-5p	394937	364048	0.117494	0.499771	1
rno-miR-99b-3p	1529.38	1116.9	0.453447	0.0271905	0.180045
rno-miR-99b-5p	134039	222849	-0.733413	0.0180073	0.130306
rno-miR-9a-3p	123533	96226.6	0.360387	0.117139	0.508592
rno-miR-9a-5p	1.86398e+06	2.96948e+06	-0.671824	0.0054015	0.0707143
rno-miR-9b-3p	15444.4	22046.8	-0.513481	0.0592171	0.306956
rno-miR-9b-5p	5144.52	4201.93	0.291987	0.364099	1

## Sheet: Supplemental table SE3
miRNA id	Expression(SU21D)	Expression(NL21D)	log2FoldChange(SU21D/NL21D)	Pvalue	Padj
rno-let-7a-1-3p,rno-let-7c-2-3p	6685.48	6754.22	-0.0147582	0.953424	1
rno-let-7a-2-3p	107.073	100.493	0.0914985	0.615531	1
rno-let-7a-5p	358115	178582	1.00384	0.213163	1
rno-let-7b-3p	430.775	452.343	-0.0704829	0.867468	1
rno-let-7b-5p	698797	597671	0.225521	0.582433	1
rno-let-7c-1-3p	109.157	102.3	0.0935956	0.736895	1
rno-let-7c-5p	1.45745e+06	1.32129e+06	0.141501	0.710682	1
rno-let-7d-3p	44087.5	34557.5	0.351371	0.322815	1
rno-let-7d-5p	333921	318452	0.0684291	0.821528	1
rno-let-7e-3p	7220.17	5356.61	0.430713	0.334358	1
rno-let-7e-5p	188275	158893	0.244793	0.534355	1
rno-let-7f-1-3p	1296.24	807.194	0.683345	0.191484	1
rno-let-7f-2-3p	750.052	1162.67	-0.632378	0.0169912	0.355977
rno-let-7f-5p	389192	303215	0.360141	0.28759	1
rno-let-7g-3p	203.443	303.042	-0.57489	0.218591	1
rno-let-7g-5p	435380	398710	0.126937	0.639813	1
rno-let-7i-3p	1424.26	1183.24	0.267474	0.579058	1
rno-let-7i-5p	379901	345867	0.135403	0.660468	1
rno-miR-100-3p	51.8181	41.0806	0.334996	0.390801	1
rno-miR-100-5p	100174	92758.4	0.110966	0.51012	1
rno-miR-101a-3p	424.886	683.523	-0.685916	0.116567	0.839968
rno-miR-101a-5p	14.7026	20.2533	-0.462087	0.402643	1
rno-miR-101b-3p	933.368	1382.12	-0.566359	0.0659432	0.669187
rno-miR-101b-5p	0.706969	1.20445	-0.768661	0.448147	1
rno-miR-103-1-5p	17.2674	17.5763	-0.0255794	0.951146	1
rno-miR-103-2-5p	8.49256	5.00951	0.761531	0.174045	0.981271
rno-miR-103-3p	9667.72	21961.8	-1.18375	0.00521427	0.240856
rno-miR-105	1.17224	0.907163	0.36984	0.722003	1
rno-miR-106b-3p	70.2057	107.263	-0.611489	0.04296	0.542538
rno-miR-106b-5p	182.28	161.343	0.176017	0.602835	1
rno-miR-107-3p	172.738	105.607	0.709878	0.180352	0.98819
rno-miR-107-5p	107.689	203.177	-0.915866	0.0209544	0.374396
rno-miR-10a-3p	1.62102	0.788382	1.03994	0.314098	1
rno-miR-10a-5p	923.609	323.623	1.51297	0.00664967	0.265214
rno-miR-10b-3p	0.105933	0.114324	-0.109975	0.822269	1
rno-miR-10b-5p	4.53007	3.78247	0.260205	0.775404	1
rno-miR-1188-3p	7.26975	6.10945	0.250862	0.661268	1
rno-miR-1188-5p	320.154	353.33	-0.142249	0.735304	1
rno-miR-1193-3p	708.304	766.801	-0.114484	0.521263	1
rno-miR-1193-5p	11.3245	14.4562	-0.352246	0.390895	1
rno-miR-122-3p	0.550093	1.26164	-1.19755	0.26611	1
rno-miR-1224	2820.38	2451.69	0.202111	0.61198	1
rno-miR-122-5p	202.37	198.491	0.0279157	0.961635	1
rno-miR-122b	11.6976	6.00209	0.962671	0.186688	1
rno-miR-124-3p	1.15685e+06	1.49048e+06	-0.36557	0.469613	1
rno-miR-124-5p	343.183	714.354	-1.05766	0.0135149	0.327849
rno-miR-1247-3p	3.14118	2.02869	0.63076	0.456954	1
rno-miR-1247-5p	182.859	129.21	0.501014	0.225085	1
rno-miR-1249	887.433	861.791	0.042299	0.89792	1
rno-miR-125a-3p	195.64	238.65	-0.286695	0.317342	1
rno-miR-125a-5p	267073	184360	0.534705	0.0750384	0.681324
rno-miR-125b-1-3p	3105.59	2533.26	0.293874	0.369197	1
rno-miR-125b-2-3p	1755.29	2460.12	-0.48702	0.171347	0.973066
rno-miR-125b-5p	63666.1	52008.6	0.291774	0.488693	1
rno-miR-126a-3p	422838	347017	0.285097	0.215774	1
rno-miR-126a-5p	4804.55	7991.16	-0.734005	0.0827527	0.71317
rno-miR-127-3p	1.44908e+06	1.24302e+06	0.221287	0.673393	1
rno-miR-127-5p	107.895	156.03	-0.532195	0.365784	1
rno-miR-128-1-5p	431.394	642.159	-0.573922	0.06495	0.667001
rno-miR-128-2-5p	4594.77	5507.93	-0.261518	0.619377	1
rno-miR-128-3p	244605	415317	-0.763761	0.00365522	0.211567
rno-miR-129-1-3p	2443.39	1333.76	0.873388	0.0713343	0.678151
rno-miR-129-2-3p	3943.58	2888.06	0.449406	0.328176	1
rno-miR-129-5p	41691.2	48202.4	-0.209361	0.352477	1
rno-miR-1298	548.823	649.281	-0.242502	0.372158	1
rno-miR-1306-3p	142.664	100.476	0.505771	0.3021	1
rno-miR-1306-5p	399.914	213.561	0.905043	0.118396	0.841698
rno-miR-130a-3p	583.413	869.9	-0.576332	0.156964	0.947864
rno-miR-130a-5p	6.26959	10.8828	-0.795608	0.166485	0.962436
rno-miR-130b-3p	8.42723	8.23129	0.03394	0.953943	1
rno-miR-130b-5p	285.378	182.826	0.642403	0.104881	0.798768
rno-miR-132-3p	4656.46	7922.68	-0.766755	0.00531847	0.240856
rno-miR-132-5p	337657	246963	0.451263	0.289839	1
rno-miR-133a-3p	396.61	598.091	-0.592647	0.0800764	0.700669
rno-miR-133a-5p	0.366585	0.501586	-0.45235	0.653156	1
rno-miR-133b-3p	8.43099	14.4653	-0.77882	0.144192	0.915888
rno-miR-133b-5p	0.12354	0.146091	-0.241891	0.723442	1
rno-miR-133c	514.091	893.966	-0.798197	0.0847969	0.723516
rno-miR-134-3p	1930.93	1909.26	0.0162803	0.941938	1
rno-miR-134-5p	1383.23	2241.82	-0.696628	0.106268	0.798768
rno-miR-135a-3p	58.0067	85.5828	-0.561101	0.0121362	0.313279
rno-miR-135a-5p	22324.8	48854.7	-1.12985	0.0178155	0.355977
rno-miR-135b-3p	87.9871	109.368	-0.313822	0.330661	1
rno-miR-135b-5p	27557.8	29875	-0.11648	0.672543	1
rno-miR-136-3p	5023.24	10237.5	-1.02717	0.0313891	0.472213
rno-miR-136-5p	6116.06	2930.81	1.0613	0.000708954	0.113878
rno-miR-137-3p	20812.4	27750.2	-0.41505	0.201418	1
rno-miR-137-5p	78.3659	73.5472	0.0915555	0.775427	1
rno-miR-138-1-3p	1176.64	766.744	0.617856	0.297873	1
rno-miR-138-2-3p	8925.12	6938.82	0.363182	0.530859	1
rno-miR-138-5p	193831	323028	-0.736857	0.0175967	0.355977
rno-miR-139-3p	33642.1	22946.8	0.551975	0.28162	1
rno-miR-139-5p	268496	192947	0.476691	0.325482	1
rno-miR-1-3p	112.219	95.5543	0.231929	0.540031	1
rno-miR-140-3p	327.967	462.897	-0.497143	0.202555	1
rno-miR-140-5p	9592.12	12206.6	-0.347745	0.266231	1
rno-miR-141-3p	3357.54	3576.36	-0.0910843	0.917097	1
rno-miR-141-5p	65.5827	135.254	-1.04428	0.212174	1
rno-miR-142-3p	356.202	335.441	0.0866378	0.807563	1
rno-miR-142-5p	119.55	129.629	-0.116773	0.795003	1
rno-miR-143-3p	102496	119029	-0.215749	0.356054	1
rno-miR-143-5p	2.18037	3.69472	-0.760894	0.432132	1
rno-miR-144-3p	237.429	254.247	-0.0987356	0.83233	1
rno-miR-144-5p	11.9864	9.39278	0.35177	0.519221	1
rno-miR-145-3p	175.923	119.375	0.559438	0.0323976	0.474887
rno-miR-145-5p	1907.91	2966.16	-0.636608	0.122025	0.850999
rno-miR-146a-3p	14.7087	38.269	-1.3795	0.0153112	0.354849
rno-miR-146a-5p	7647.72	7003.15	0.127025	0.645463	1
rno-miR-146b-3p	9.50475	11.3836	-0.260232	0.642298	1
rno-miR-146b-5p	8267.35	11394	-0.462774	0.185616	1
rno-miR-147	0.687086	0.704207	-0.0355097	0.974062	1
rno-miR-148a-3p	1143.81	1057.29	0.113475	0.802363	1
rno-miR-148a-5p	6.31405	2.22318	1.50594	0.0256109	0.430615
rno-miR-148b-3p	661.554	888.139	-0.424927	0.183506	0.997746
rno-miR-148b-5p	12.9074	9.51059	0.440591	0.440261	1
rno-miR-149-5p	305373	210703	0.535361	0.303794	1
rno-miR-150-3p	39.3418	58.0686	-0.561696	0.131971	0.889616
rno-miR-150-5p	109684	79217	0.469465	0.31329	1
rno-miR-151-3p	4107.3	2126.57	0.949662	0.00935344	0.30911
rno-miR-151-5p	76771.6	77268.3	-0.00930273	0.95687	1
rno-miR-152-3p	440.641	640.524	-0.539648	0.097769	0.778722
rno-miR-152-5p	0.171104	0.247414	-0.532047	0.5541	1
rno-miR-153-3p	76233.5	63552	0.262487	0.467609	1
rno-miR-153-5p	12791.7	9860.06	0.375542	0.150539	0.936871
rno-miR-154-3p	357.35	551.493	-0.626004	0.0586116	0.641038
rno-miR-154-5p	10240.8	16408.3	-0.680102	0.0122389	0.313279
rno-miR-155-3p	0.110085	0.120682	-0.132592	0.864527	1
rno-miR-155-5p	143.042	172.394	-0.269268	0.382296	1
rno-miR-15a-3p	10.2245	14.1626	-0.470056	0.432328	1
rno-miR-15a-5p	2261.35	5631	-1.31621	0.00639735	0.261225
rno-miR-15b-3p	94.1127	69.4579	0.438251	0.179529	0.98819
rno-miR-15b-5p	643.135	836.486	-0.379218	0.147996	0.933138
rno-miR-16-3p	1.6038	2.99023	-0.898764	0.275566	1
rno-miR-16-5p	46485.9	66926.9	-0.525791	0.0478617	0.574005
rno-miR-17-1-3p	23.8619	34.6872	-0.539696	0.272869	1
rno-miR-17-5p	214.202	310.998	-0.537936	0.310746	1
rno-miR-181a-1-3p	2571.01	2831.23	-0.139097	0.849082	1
rno-miR-181a-2-3p	179.272	182.857	-0.0285619	0.886644	1
rno-miR-181a-5p	989792	856518	0.208643	0.441672	1
rno-miR-181b-1-3p	2.56018	4.5685	-0.835474	0.337957	1
rno-miR-181b-2-3p	0.967109	2.49887	-1.36953	0.143094	0.912291
rno-miR-181b-5p	128584	139220	-0.114648	0.638051	1
rno-miR-181c-3p	219.841	583.045	-1.40715	0.0036739	0.211567
rno-miR-181c-5p	32332.3	29482.5	0.133118	0.486295	1
rno-miR-181d-3p	7.46161	4.8999	0.606734	0.326695	1
rno-miR-181d-5p	14704.2	13136.4	0.162658	0.498295	1
rno-miR-182	6802.28	13203.9	-0.956873	0.282488	1
rno-miR-183-3p	82.6519	172.442	-1.06099	0.237062	1
rno-miR-183-5p	8216.42	8364.73	-0.0258092	0.976704	1
rno-miR-1839-3p	158.743	156.96	0.0163009	0.966553	1
rno-miR-1839-5p	7323.04	7943.57	-0.117345	0.454085	1
rno-miR-184	419.78	409.745	0.0349104	0.941052	1
rno-miR-1843a-3p	4827.67	3368.89	0.519053	0.206136	1
rno-miR-1843a-5p	3906.11	4432.54	-0.182399	0.176908	0.987134
rno-miR-1843b-3p	1869.02	1299.29	0.524557	0.131822	0.889616
rno-miR-1843b-5p	1082.05	2197.95	-1.02239	0.00621294	0.261031
rno-miR-185-5p	7986.39	12552.6	-0.652377	0.0529844	0.613974
rno-miR-186-3p	1.19886	1.85107	-0.626691	0.506922	1
rno-miR-186-5p	1004.25	1870.63	-0.89741	0.0927059	0.760721
rno-miR-187-3p	4297.73	4009.12	0.100289	0.719333	1
rno-miR-187-5p	16.6817	10.9508	0.607228	0.221516	1
rno-miR-188-3p	2.7384	2.23079	0.295777	0.719339	1
rno-miR-188-5p	50.3967	25.3669	0.990381	0.0680459	0.67266
rno-miR-1896	0.0285353	0.0289653	-0.0215766	0.92412	1
rno-miR-18a-3p	6.93349	2.84803	1.28362	0.0204656	0.373388
rno-miR-18a-5p	51.345	100.36	-0.96689	0.0276854	0.441179
rno-miR-190a-3p	152.021	184.894	-0.282426	0.407834	1
rno-miR-190a-5p	2832.33	2860.32	-0.0141856	0.967719	1
rno-miR-190b-3p	2.72954	8.11922	-1.57268	0.0176455	0.355977
rno-miR-190b-5p	1384.65	1348.3	0.0383836	0.876606	1
rno-miR-1912-3p	0.351748	0.678656	-0.948138	0.391075	1
rno-miR-1912-5p	0.0286574	0.0292786	-0.0309397	0.908773	1
rno-miR-191a-3p	6101.33	3904.97	0.643813	0.171685	0.973066
rno-miR-191a-5p	146800	210083	-0.517104	0.0106655	0.30911
rno-miR-191b	210.395	130.144	0.692994	0.108818	0.804407
rno-miR-192-3p	23.767	37.6193	-0.66251	0.133706	0.889616
rno-miR-192-5p	2297.66	2943.24	-0.357242	0.125858	0.87387
rno-miR-193a-3p	12.5089	43.0514	-1.7831	0.000965137	0.12141
rno-miR-193a-5p	17.0749	38.9426	-1.18948	0.0312186	0.472213
rno-miR-193b-3p	819.168	1043.91	-0.349761	0.397168	1
rno-miR-193b-5p	42.2802	57.0398	-0.431985	0.213141	1
rno-miR-194-3p	10.4168	13.9943	-0.425927	0.349933	1
rno-miR-194-5p	2868.73	2398.78	0.258112	0.557603	1
rno-miR-1949	44.4116	42.9701	0.0476056	0.939869	1
rno-miR-195-3p	89.5626	82.5175	0.118196	0.710374	1
rno-miR-195-5p	2355.67	2783.78	-0.24091	0.438296	1
rno-miR-1956-3p	0.570942	0.371486	0.620037	0.574756	1
rno-miR-1956-5p	0.352666	0.21183	0.735399	0.482154	1
rno-miR-196a-5p	59.687	13.0983	2.18804	4.69384e-05	0.0134166
rno-miR-196b-3p	0.0905109	0.0992725	-0.133302	0.802605	1
rno-miR-196b-5p	36.1019	18.8796	0.935246	0.243547	1
rno-miR-196c-5p	0.129349	0.146822	-0.182802	0.764495	1
rno-miR-199a-3p	4288.52	4326.86	-0.0128387	0.967186	1
rno-miR-199a-5p	181.21	366.859	-1.01756	0.056437	0.641038
rno-miR-19a-3p	4.77442	10.565	-1.14589	0.133831	0.889616
rno-miR-19a-5p	1.35518	1.27125	0.0922267	0.925243	1
rno-miR-19b-1-5p	1.63863	2.84139	-0.794109	0.319885	1
rno-miR-19b-3p	558.497	1583.3	-1.50331	0.00121955	0.139435
rno-miR-1b	1158.69	1118.66	0.0507289	0.870382	1
rno-miR-200a-3p	34027.3	42700.2	-0.327549	0.703951	1
rno-miR-200a-5p	183.638	306.31	-0.73813	0.418536	1
rno-miR-200b-3p	5361.01	8352.34	-0.639675	0.475053	1
rno-miR-200b-5p	220.803	380.657	-0.785733	0.38767	1
rno-miR-200c-3p	6516.22	10373.3	-0.670773	0.440552	1
rno-miR-200c-5p	4.66987	6.61513	-0.502386	0.624465	1
rno-miR-201-3p	2.62298	2.11615	0.309764	0.734019	1
rno-miR-201-5p	12.5856	14.8241	-0.236168	0.730689	1
rno-miR-202-3p	0.0606009	0.0561816	0.109242	0.799673	1
rno-miR-202-5p	1.11113	3.09519	-1.47801	0.106692	0.798768
rno-miR-203a-3p	246.754	324.422	-0.394799	0.132997	0.889616
rno-miR-203a-5p	8.84924	7.0235	0.333364	0.570504	1
rno-miR-203b-3p	3.05038	4.13158	-0.437706	0.527928	1
rno-miR-203b-5p	112.503	128.291	-0.189447	0.59305	1
rno-miR-204-3p	263.442	317.364	-0.268652	0.564698	1
rno-miR-204-5p	237910	163110	0.544572	0.300586	1
rno-miR-205	66.199	89.2394	-0.430871	0.29935	1
rno-miR-206-3p	2006.3	1762.44	0.186965	0.706884	1
rno-miR-206-5p	0.0226755	0.0212495	0.0937033	0.638735	1
rno-miR-207	0.900521	0.690698	0.382705	0.727646	1
rno-miR-208a-5p	1.82252	1.31842	0.467115	0.641135	1
rno-miR-208b-5p	0.0747652	0.0789762	-0.0790502	0.851192	1
rno-miR-20a-3p	1.84061	1.89778	-0.0441296	0.956304	1
rno-miR-20a-5p	608.653	802.544	-0.398961	0.181788	0.992886
rno-miR-20b-3p	0.0437002	0.0451494	-0.0470686	0.886697	1
rno-miR-20b-5p	2.79853	6.74864	-1.26993	0.096523	0.773537
rno-miR-210-3p	37.9292	77.9213	-1.03871	0.0701764	0.67266
rno-miR-210-5p	10.4729	12.6867	-0.276652	0.525738	1
rno-miR-211-3p	0.369285	0.494232	-0.420453	0.696043	1
rno-miR-211-5p	2544.21	1623.63	0.647995	0.212988	1
rno-miR-212-3p	46259.9	55959.6	-0.274623	0.225877	1
rno-miR-212-5p	7584.9	5238.67	0.53393	0.240256	1
rno-miR-21-3p	6.1669	7.04074	-0.191181	0.759688	1
rno-miR-214-3p	42.439	51.913	-0.290702	0.504398	1
rno-miR-214-5p	0.016147	0.0162843	-0.0122147	0.943158	1
rno-miR-215	1.43957	1.58826	-0.141805	0.871702	1
rno-miR-21-5p	39638.1	53188.9	-0.424239	0.137914	0.8976
rno-miR-216a-3p	0.287798	1.36379	-2.24449	0.0430235	0.542538
rno-miR-216a-5p	9.45245	10.6606	-0.173531	0.757273	1
rno-miR-216b-3p	0.0278694	0.0282795	-0.0210757	0.925023	1
rno-miR-216b-5p	3.79357	3.73014	0.0243276	0.973799	1
rno-miR-217-3p	1.078	0.947262	0.186519	0.842707	1
rno-miR-217-5p	3.57866	2.27908	0.650968	0.372409	1
rno-miR-218a-1-3p	22.4084	41.6602	-0.894629	0.0130146	0.323478
rno-miR-218a-2-3p	255.247	495.83	-0.95795	0.0192753	0.363266
rno-miR-218a-5p	205246	190527	0.107362	0.616538	1
rno-miR-218b	45676.5	31579.2	0.532477	0.171918	0.973066
rno-miR-219a-1-3p	16.5866	18.4688	-0.155068	0.699347	1
rno-miR-219a-2-3p	37818.5	35249.3	0.101497	0.767682	1
rno-miR-219a-5p	10537.1	32454.3	-1.62293	0.00167343	0.160307
rno-miR-219b	4815.35	3630.76	0.407372	0.519184	1
rno-miR-221-3p	11010.2	17668.1	-0.682302	0.0125731	0.317101
rno-miR-221-5p	333.803	646.181	-0.952943	0.0104996	0.30911
rno-miR-222-3p	175634	156445	0.16691	0.593363	1
rno-miR-222-5p	3.04941	2.13729	0.512745	0.448836	1
rno-miR-223-3p	144.65	169.36	-0.227525	0.597775	1
rno-miR-223-5p	1.37148	2.48134	-0.855387	0.352391	1
rno-miR-22-3p	289984	315657	-0.122386	0.535387	1
rno-miR-224-3p	0.857187	0.940959	-0.134522	0.903794	1
rno-miR-224-5p	51.5515	43.2238	0.254188	0.646527	1
rno-miR-22-5p	2221.66	5380.58	-1.27612	0.00277225	0.190176
rno-miR-23a-3p	56148.8	64452.1	-0.198972	0.186014	1
rno-miR-23a-5p	13.1069	10.5224	0.316863	0.572384	1
rno-miR-23b-3p	79685.1	77334.3	0.043201	0.80534	1
rno-miR-23b-5p	425.221	425.488	-0.00090503	0.998216	1
rno-miR-24-1-5p	387.418	267.622	0.533695	0.0823944	0.71317
rno-miR-24-2-5p	2887.13	1826.82	0.660304	0.0264163	0.431568
rno-miR-24-3p	300907	157503	0.93394	0.0277827	0.441179
rno-miR-25-3p	1135.91	1490.03	-0.391495	0.15519	0.943798
rno-miR-25-5p	558.643	663.174	-0.247462	0.509227	1
rno-miR-26a-3p	39.3507	36.0546	0.126206	0.593499	1
rno-miR-26a-5p	1.20011e+06	1.15736e+06	0.0523244	0.748781	1
rno-miR-26b-3p	123.322	100.169	0.299999	0.40259	1
rno-miR-26b-5p	37790.8	30306.7	0.318399	0.3139	1
rno-miR-27a-3p	48198.4	43001.6	0.164595	0.60004	1
rno-miR-27a-5p	118.044	150.713	-0.352482	0.396592	1
rno-miR-27b-3p	75167.7	66582.2	0.174976	0.482683	1
rno-miR-27b-5p	431.911	404.831	0.0934133	0.768154	1
rno-miR-28-3p	210.302	199.814	0.0738063	0.789733	1
rno-miR-28-5p	867.746	1328.09	-0.614007	0.0389622	0.525147
rno-miR-290	0.0151444	0.0152652	-0.0114552	0.944973	1
rno-miR-291a-3p	0.335031	0.570574	-0.76812	0.437405	1
rno-miR-291a-5p	0.376145	0.845274	-1.16813	0.289115	1
rno-miR-291b	6.93173	13.2483	-0.934515	0.259007	1
rno-miR-292-3p	6.92333	16.5202	-1.25469	0.153214	0.943798
rno-miR-292-5p	0.535809	0.737682	-0.461282	0.67772	1
rno-miR-293-3p	0.239049	0.528983	-1.14591	0.282896	1
rno-miR-293-5p	0.409333	1.1637	-1.50737	0.174585	0.981271
rno-miR-294	0.0301697	0.0306495	-0.0227612	0.922023	1
rno-miR-295-3p	2.03753	4.10641	-1.01105	0.304888	1
rno-miR-296-3p	9.70296	9.40801	0.0445352	0.938038	1
rno-miR-296-5p	519.057	474.268	0.130189	0.785329	1
rno-miR-298-3p	59.1587	78.0785	-0.400335	0.162522	0.959386
rno-miR-2985	7.84418	11.8306	-0.592827	0.258527	1
rno-miR-298-5p	21.674	41.627	-0.941555	0.0210236	0.374396
rno-miR-299a-3p	72.4949	125.156	-0.787781	0.0794559	0.700669
rno-miR-299a-5p	41.4217	61.7033	-0.574961	0.283225	1
rno-miR-299b-3p	1.35724	1.79985	-0.407204	0.656412	1
rno-miR-299b-5p	26.528	32.0271	-0.271782	0.510977	1
rno-miR-29a-3p	192222	315673	-0.715658	0.0596525	0.641755
rno-miR-29a-5p	575.191	942.425	-0.712335	0.0186476	0.363266
rno-miR-29b-1-5p	0.381529	0.776258	-1.02474	0.3555	1
rno-miR-29b-3p	23389.8	23138.7	0.015571	0.958327	1
rno-miR-29b-5p	565.16	1415.12	-1.32419	0.00196294	0.160307
rno-miR-29c-3p	5204.93	17598.1	-1.75747	0.00322785	0.210836
rno-miR-29c-5p	4221.51	5564.31	-0.398443	0.0401133	0.525147
rno-miR-300-3p	4353.55	8958.11	-1.041	0.0107684	0.30911
rno-miR-300-5p	162.918	374.862	-1.20221	0.00947741	0.30911
rno-miR-301a-3p	1243.41	2186.33	-0.814212	0.0167714	0.355977
rno-miR-301a-5p	31.6004	20.2573	0.641501	0.280181	1
rno-miR-301b-3p	4.16376	5.77593	-0.472165	0.486065	1
rno-miR-301b-5p	0.206915	0.231564	-0.162372	0.862992	1
rno-miR-3064-3p	2.73742	3.58506	-0.38918	0.639243	1
rno-miR-3064-5p	53.1528	53.6507	-0.0134501	0.973468	1
rno-miR-3065-3p	23.6756	31.4259	-0.408554	0.574267	1
rno-miR-3065-5p	78.123	169.112	-1.11416	0.0184098	0.362906
rno-miR-3068-3p	20.52	21.5006	-0.0673516	0.872001	1
rno-miR-3068-5p	16831.2	11172.7	0.591152	0.467556	1
rno-miR-3072	139.447	153.682	-0.140225	0.640177	1
rno-miR-3074	65.5804	60.1272	0.125248	0.815734	1
rno-miR-3075	7.9926	7.92926	0.0114794	0.982082	1
rno-miR-3084a-1-5p	113.548	75.8139	0.582766	0.231642	1
rno-miR-3084a-3p	69.2902	70.3063	-0.021003	0.931594	1
rno-miR-3084a-5p	278.435	211.152	0.399057	0.290275	1
rno-miR-3084b-3p	0.0597213	0.0615887	-0.0444203	0.890033	1
rno-miR-3084b-5p	11.2068	13.4934	-0.267873	0.572714	1
rno-miR-3085	308.969	971.205	-1.65231	0.00370088	0.211567
rno-miR-3099	1767.72	2495.93	-0.497686	0.0682033	0.67266
rno-miR-30a-3p	4541.81	3453.14	0.395359	0.31405	1
rno-miR-30a-5p	10912.8	7545.09	0.532415	0.091415	0.753734
rno-miR-30b-3p	242.771	224.78	0.111085	0.68338	1
rno-miR-30b-5p	13529.9	16197.3	-0.259597	0.396472	1
rno-miR-30c-1-3p	366.23	355.774	0.0417859	0.838096	1
rno-miR-30c-2-3p	913.719	1041.24	-0.188482	0.416173	1
rno-miR-30c-5p	21599.4	15545.1	0.474535	0.14014	0.900148
rno-miR-30d-3p	354.244	422.478	-0.254133	0.145671	0.921869
rno-miR-30d-5p	51489.3	34818	0.564439	0.102233	0.79695
rno-miR-30e-3p	5982.66	4518.24	0.405028	0.351696	1
rno-miR-30e-5p	1742.62	1882.63	-0.111488	0.796329	1
rno-miR-3102	233.2	194.378	0.262705	0.454477	1
rno-miR-3120	30.1878	42.7978	-0.50357	0.165741	0.962436
rno-miR-31a-3p	595.697	1367.96	-1.19937	0.0108143	0.30911
rno-miR-31a-5p	2260.84	3821	-0.757091	0.0475913	0.574005
rno-miR-31b	106.984	61.5651	0.797214	0.040834	0.526543
rno-miR-320-3p	1837.92	3277.03	-0.834316	0.000500057	0.0952886
rno-miR-320-5p	0.167911	0.139015	0.272458	0.736461	1
rno-miR-322-3p	264.626	426.692	-0.689243	0.0959682	0.773537
rno-miR-322-5p	12510.8	20757	-0.730425	0.000991101	0.12141
rno-miR-323-3p	34593.7	25842.9	0.420741	0.158029	0.950323
rno-miR-323-5p	19822.6	15080.6	0.394454	0.321021	1
rno-miR-32-3p	30.1269	33.2492	-0.142266	0.654779	1
rno-miR-324-3p	2355.18	2125.66	0.147925	0.652326	1
rno-miR-324-5p	1878.93	2898.41	-0.625345	0.0762048	0.681324
rno-miR-325-3p	1668.82	1447.19	0.205575	0.452047	1
rno-miR-325-5p	715.632	939.253	-0.392296	0.0870637	0.734837
rno-miR-32-5p	559.824	384.869	0.540606	0.0762424	0.681324
rno-miR-326-3p	4802.83	4690.28	0.0342091	0.917636	1
rno-miR-326-5p	7.13729	7.46664	-0.0650827	0.918935	1
rno-miR-328a-3p	248925	154653	0.686674	0.0157901	0.355977
rno-miR-328a-5p	37.2234	25.0666	0.570441	0.403674	1
rno-miR-328b-3p	30.619	26.1323	0.228593	0.663164	1
rno-miR-329-3p	5141.01	3583.73	0.52059	0.0762765	0.681324
rno-miR-329-5p	167.011	373.226	-1.1601	0.00780454	0.302342
rno-miR-330-3p	3005.72	5647.43	-0.909883	0.0363222	0.506318
rno-miR-330-5p	16502.1	19051.7	-0.207273	0.445082	1
rno-miR-331-3p	513.953	508.582	0.0151562	0.978205	1
rno-miR-331-5p	72.6356	58.1659	0.320502	0.359451	1
rno-miR-33-3p	38.0785	119.429	-1.64911	0.00161911	0.160307
rno-miR-335	2077.99	2622.02	-0.335486	0.302064	1
rno-miR-33-5p	11007	28532.3	-1.37418	0.00816574	0.302342
rno-miR-336-3p	1.15824	1.40051	-0.274013	0.782425	1
rno-miR-336-5p	8.66578	5.36134	0.692736	0.179843	0.98819
rno-miR-337-3p	80.9148	180.528	-1.15775	0.0338485	0.483751
rno-miR-337-5p	6789.44	6144.66	0.143958	0.483228	1
rno-miR-338-3p	3784.94	7243.02	-0.936321	0.0375062	0.514584
rno-miR-338-5p	3970.18	5981.4	-0.59128	0.0730655	0.678151
rno-miR-339-3p	243.918	403.038	-0.72452	0.0813413	0.708123
rno-miR-339-5p	93.8672	32.7625	1.51857	0.0101513	0.30911
rno-miR-340-3p	8509.24	5990.12	0.506446	0.290489	1
rno-miR-340-5p	5423.07	8198.05	-0.59617	0.0693858	0.67266
rno-miR-341	72565.3	42632.1	0.76734	0.122067	0.850999
rno-miR-342-3p	15185.5	10660.9	0.510359	0.177857	0.987134
rno-miR-342-5p	1506.05	1557.35	-0.0483245	0.881531	1
rno-miR-343	2.78527	0.908593	1.61611	0.0688406	0.67266
rno-miR-344a-3p	23384.6	24782.6	-0.0837742	0.628789	1
rno-miR-344a-5p	2.81274	3.30868	-0.234279	0.743595	1
rno-miR-344b-1-3p	2283.02	2635.39	-0.207077	0.360785	1
rno-miR-344b-3p	224.334	382.605	-0.77021	0.0308722	0.472213
rno-miR-344b-5p	218.33	269.256	-0.302472	0.315082	1
rno-miR-344g	6.83461	4.48065	0.609152	0.366255	1
rno-miR-344i	43.8164	53.4198	-0.285903	0.329201	1
rno-miR-345-3p	206.889	148.107	0.482218	0.0342433	0.485349
rno-miR-345-5p	529.861	1130.92	-1.09381	0.00896616	0.30911
rno-miR-346	12334.6	9222.79	0.419442	0.0903833	0.748828
rno-miR-3473	8.10134	12.3674	-0.610316	0.227004	1
rno-miR-349	0.0518579	0.0538983	-0.0556761	0.87632	1
rno-miR-34a-3p	11.3976	38.9222	-1.77187	0.00826486	0.302342
rno-miR-34a-5p	132927	140648	-0.0814615	0.7491	1
rno-miR-34b-3p	967.697	688.007	0.492134	0.222345	1
rno-miR-34b-5p	77.8492	134.964	-0.793817	0.0982987	0.778722
rno-miR-34c-3p	367.762	316.083	0.218471	0.620814	1
rno-miR-34c-5p	103.162	200.917	-0.961682	0.0395398	0.525147
rno-miR-350	474.006	655.345	-0.467349	0.09383	0.762647
rno-miR-351-3p	23.743	23.6289	0.00695351	0.987752	1
rno-miR-351-5p	801.805	589.656	0.443377	0.121337	0.850999
rno-miR-352	38.9875	21.2933	0.872612	0.056443	0.641038
rno-miR-3541	0.369507	0.193359	0.934318	0.372284	1
rno-miR-3542	12.278	19.8766	-0.694989	0.164466	0.959386
rno-miR-3543	82402.8	75323	0.129602	0.871735	1
rno-miR-3544	31.3096	35.8551	-0.195571	0.791904	1
rno-miR-3546	0.421728	0.520222	-0.302813	0.785316	1
rno-miR-3547	245.819	195.858	0.327787	0.525976	1
rno-miR-3548	0.0344805	0.0353815	-0.037213	0.899678	1
rno-miR-3549	35.4982	58.826	-0.728708	0.186214	1
rno-miR-3550	96.3287	84.4547	0.189788	0.674657	1
rno-miR-3551-5p	0.03565	0.0330571	0.108945	0.7082	1
rno-miR-3552	2.95189	1.11614	1.40312	0.0702076	0.67266
rno-miR-3553	6965.18	13113.8	-0.912855	0.310256	1
rno-miR-3556a	16842.5	14416.9	0.224348	0.617757	1
rno-miR-3556b	43130.6	71779.6	-0.734861	0.0619404	0.643805
rno-miR-3557-3p	266.091	323.311	-0.281001	0.685865	1
rno-miR-3557-5p	34895.7	44444	-0.348941	0.385753	1
rno-miR-3558-3p	2.81923	1.97732	0.511755	0.505378	1
rno-miR-3558-5p	0.614346	0.414121	0.569	0.599832	1
rno-miR-3559-3p	50.6985	39.7146	0.352273	0.242548	1
rno-miR-3559-5p	405.182	767.245	-0.921118	0.00451154	0.227568
rno-miR-3560	100.562	67.8733	0.567175	0.391738	1
rno-miR-3561-3p	0.0146249	0.0147374	-0.0110612	0.945939	1
rno-miR-3562	9.41536	8.52882	0.14267	0.817235	1
rno-miR-3564	0.0777993	0.084336	-0.116391	0.81676	1
rno-miR-3566	0.0132992	0.0133923	-0.010056	0.948481	1
rno-miR-3568	0.0358978	0.0368747	-0.0387338	0.897582	1
rno-miR-3569	0.247496	0.217783	0.184513	0.850541	1
rno-miR-3570	2487.8	2146.41	0.212947	0.762844	1
rno-miR-3572	43.3393	28.7654	0.591339	0.0793764	0.700669
rno-miR-3573-3p	0.7672	0.62355	0.299098	0.787234	1
rno-miR-3573-5p	0.506876	1.23154	-1.28076	0.242389	1
rno-miR-3574	40.7806	102.054	-1.32338	0.033802	0.483751
rno-miR-3575	0.0333235	0.0341647	-0.0359692	0.901422	1
rno-miR-3576	1791.78	2550.82	-0.509572	0.530109	1
rno-miR-3577	1496.01	924.221	0.694812	0.106618	0.798768
rno-miR-3578	143879	94438.1	0.607411	0.482714	1
rno-miR-3579	3.45007	5.39046	-0.643781	0.429052	1
rno-miR-3580-3p	0.854484	0.70232	0.282926	0.799429	1
rno-miR-3583-3p	24.2153	16.9231	0.516921	0.15848	0.950323
rno-miR-3583-5p	16.989	18.9047	-0.154139	0.716207	1
rno-miR-3584-3p	0.0396511	0.0378176	0.0683036	0.795948	1
rno-miR-3585-3p	49.6824	73.7574	-0.570051	0.391257	1
rno-miR-3585-5p	20.8998	18.6664	0.16305	0.811657	1
rno-miR-3586-3p	584.089	841.829	-0.52734	0.0152531	0.354849
rno-miR-3587	181.912	161.867	0.168436	0.541901	1
rno-miR-3588	88209.1	51127.8	0.786821	0.0653757	0.667377
rno-miR-3589	391.4	426.272	-0.123134	0.63553	1
rno-miR-3590-3p	0.245277	0.242632	0.0156419	0.987783	1
rno-miR-3590-5p	1539.13	2318.7	-0.591196	0.0336508	0.483751
rno-miR-3592	399.299	350.998	0.186007	0.806129	1
rno-miR-3593-3p	5.46066	2.74899	0.990172	0.138861	0.8976
rno-miR-3593-5p	5.4341	7.3535	-0.43639	0.392538	1
rno-miR-3594-3p	81.872	52.0978	0.652147	0.0841722	0.721776
rno-miR-3594-5p	25.2344	39.376	-0.641925	0.133714	0.889616
rno-miR-3595	1322.54	1174.43	0.171355	0.536621	1
rno-miR-3596a	204521	303704	-0.570417	0.476001	1
rno-miR-3596b	751.927	665.813	0.175476	0.611586	1
rno-miR-3596c	431868	345944	0.320054	0.411011	1
rno-miR-3596d	300815	216823	0.47236	0.295591	1
rno-miR-361-3p	265.159	236.486	0.165103	0.498309	1
rno-miR-361-5p	1808.48	3189.86	-0.818715	0.040578	0.526543
rno-miR-362-3p	2.99541	5.7777	-0.94774	0.202087	1
rno-miR-362-5p	8.63621	29.1727	-1.75615	0.0018193	0.160307
rno-miR-363-3p	12.3537	15.2752	-0.306252	0.510967	1
rno-miR-363-5p	0.107388	0.110884	-0.0462165	0.932546	1
rno-miR-365-3p	49.2384	43.9618	0.163533	0.785694	1
rno-miR-365-5p	0.119143	0.13413	-0.17094	0.773237	1
rno-miR-369-3p	6767.47	7220.2	-0.0934232	0.774615	1
rno-miR-369-5p	168287	133500	0.334083	0.65377	1
rno-miR-370-3p	2319.71	1329.54	0.803019	0.108607	0.804407
rno-miR-370-5p	84.0491	96.9774	-0.206416	0.380411	1
rno-miR-374-3p	5059.06	3324.14	0.605887	0.101611	0.795718
rno-miR-374-5p	1858.35	1409.67	0.398664	0.190848	1
rno-miR-375-3p	1012.59	1117.99	-0.142863	0.7695	1
rno-miR-376a-3p	17509.9	39256.7	-1.16476	0.0147439	0.351193
rno-miR-376a-5p	40.0143	34.6135	0.209179	0.557197	1
rno-miR-376b-3p	1251.8	2542.24	-1.0221	0.0393809	0.525147
rno-miR-376b-5p	983.416	1326.12	-0.431338	0.112413	0.817681
rno-miR-376c-3p	1371.85	2074.03	-0.596318	0.118594	0.841698
rno-miR-376c-5p	28208.9	25229.1	0.161063	0.421785	1
rno-miR-377-3p	93.3284	82.6353	0.175557	0.752147	1
rno-miR-377-5p	22.9786	38.33	-0.738186	0.0938098	0.762647
rno-miR-378a-3p	8776.46	13977.1	-0.671352	0.132767	0.889616
rno-miR-378a-5p	165.513	389.524	-1.23477	0.0729726	0.678151
rno-miR-378b	14.0678	20.6779	-0.555698	0.443346	1
rno-miR-379-3p	9184.65	7455.82	0.300858	0.527512	1
rno-miR-379-5p	147712	115186	0.358825	0.43803	1
rno-miR-380-3p	26510.3	24535.4	0.111688	0.52543	1
rno-miR-380-5p	1200.03	597.243	1.00668	0.0122086	0.313279
rno-miR-381-3p	5.33092	3.79803	0.489131	0.517748	1
rno-miR-381-5p	103.777	276.194	-1.4122	0.00258481	0.184706
rno-miR-382-3p	268.892	579.675	-1.10822	0.142791	0.912291
rno-miR-382-5p	19720.9	14036.4	0.490547	0.219891	1
rno-miR-383-3p	100.107	245.085	-1.29175	0.0176305	0.355977
rno-miR-383-5p	15791.7	13897.9	0.184306	0.440282	1
rno-miR-384-3p	74663.5	70838	0.075879	0.736101	1
rno-miR-384-5p	96904.3	141185	-0.54295	0.19966	1
rno-miR-409a-3p	3184.53	2312.06	0.461903	0.0542194	0.624069
rno-miR-409a-5p	176.444	349.091	-0.984396	0.0178173	0.355977
rno-miR-409b	8755.99	5808.68	0.592059	0.036023	0.506318
rno-miR-410-3p	10736.4	12102.6	-0.172806	0.442926	1
rno-miR-410-5p	163.537	168.115	-0.0398325	0.901498	1
rno-miR-411-3p	6906.32	6107.83	0.177258	0.716558	1
rno-miR-411-5p	331311	222520	0.574253	0.229946	1
rno-miR-412-3p	369.367	304.492	0.278649	0.233071	1
rno-miR-412-5p	3537.32	2796.79	0.338882	0.454748	1
rno-miR-421-3p	86.3231	134.813	-0.643145	0.138595	0.8976
rno-miR-421-5p	7924.05	5087.41	0.639307	0.163559	0.959386
rno-miR-423-3p	15073	12283.5	0.295252	0.160249	0.957583
rno-miR-423-5p	1498.12	2166.25	-0.532045	0.166673	0.962436
rno-miR-425-3p	308.403	478.927	-0.63499	0.00846206	0.302342
rno-miR-425-5p	7127.64	8970.49	-0.331762	0.0484325	0.576817
rno-miR-429	120713	109596	0.13939	0.879314	1
rno-miR-431	6445.5	5496.24	0.229848	0.281247	1
rno-miR-433-3p	14557.7	15788.7	-0.117112	0.692141	1
rno-miR-433-5p	881.238	965.913	-0.132361	0.544034	1
rno-miR-434-3p	88844.6	63861.7	0.476334	0.545481	1
rno-miR-434-5p	6585.77	5094.7	0.370356	0.16325	0.959386
rno-miR-448-3p	105.538	76.9205	0.456328	0.183841	0.997746
rno-miR-448-5p	7.01264	17.7356	-1.33862	0.0259746	0.431568
rno-miR-449a-3p	0.103729	0.100124	0.0510345	0.923718	1
rno-miR-449a-5p	535.694	441.161	0.280105	0.388794	1
rno-miR-449c-5p	0.0430721	0.0444768	-0.0462997	0.887661	1
rno-miR-450a-3p	2.44619	3.17744	-0.377326	0.624849	1
rno-miR-450a-5p	881.196	1196.1	-0.440805	0.0964607	0.773537
rno-miR-450b-3p	1938.03	1676.01	0.209559	0.537198	1
rno-miR-450b-5p	1102.82	1421.98	-0.366706	0.162338	0.959386
rno-miR-451-3p	0.063761	0.0681659	-0.0963748	0.834581	1
rno-miR-451-5p	15897.5	37269.5	-1.22919	0.0164641	0.355977
rno-miR-452-3p	0.36893	0.32242	0.194408	0.858738	1
rno-miR-452-5p	0.198292	0.296522	-0.580509	0.528834	1
rno-miR-455-3p	750.661	498.214	0.591396	0.0523709	0.613974
rno-miR-455-5p	464.69	645.848	-0.474924	0.0985321	0.778722
rno-miR-463-3p	0.586181	0.386596	0.60052	0.569803	1
rno-miR-463-5p	6.86801	1.22246	2.4901	0.00541855	0.240856
rno-miR-465-3p	0.665611	0.336744	0.983026	0.356162	1
rno-miR-465-5p	0.113109	0.0940728	0.265864	0.665387	1
rno-miR-466b-2-3p,rno-miR-466b-4-3p	2.44264	2.30787	0.0818817	0.922932	1
rno-miR-466b-3p	0.900314	1.03773	-0.204927	0.845757	1
rno-miR-466b-5p	18.9631	16.905	0.165744	0.783216	1
rno-miR-466c-3p	0.284349	0.364754	-0.359264	0.724466	1
rno-miR-466c-5p	143.952	175.845	-0.288723	0.208429	1
rno-miR-466d	0.222092	0.201875	0.137698	0.862152	1
rno-miR-471-3p	4.42323	1.68164	1.39523	0.204282	1
rno-miR-471-5p	0.777491	0.432149	0.847298	0.417582	1
rno-miR-483-3p	106.057	79.8145	0.410117	0.393	1
rno-miR-483-5p	60.9234	66.4071	-0.124342	0.798374	1
rno-miR-484	314.653	420.468	-0.418235	0.217988	1
rno-miR-485-3p	4148.34	2667.4	0.637098	0.11131	0.817681
rno-miR-485-5p	64979.5	54359.3	0.257459	0.618271	1
rno-miR-486	1256.93	1039.61	0.273873	0.47784	1
rno-miR-487b-3p	33530.4	31444.9	0.092644	0.551597	1
rno-miR-487b-5p	42.8241	47.0279	-0.135095	0.666547	1
rno-miR-488-3p	1443.44	1863.98	-0.368881	0.177474	0.987134
rno-miR-488-5p	0.52276	0.460744	0.182183	0.869925	1
rno-miR-489-3p	0.443067	0.492635	-0.152993	0.890856	1
rno-miR-489-5p	7.36971	3.35936	1.13342	0.0800304	0.700669
rno-miR-490-3p	751.516	1896.72	-1.33564	0.00425589	0.221666
rno-miR-490-5p	23711.7	16004	0.567165	0.380327	1
rno-miR-493-3p	461.267	351.133	0.393584	0.226195	1
rno-miR-493-5p	604.931	959.995	-0.666256	0.0112839	0.312127
rno-miR-494-3p	98.8715	204.24	-1.04664	0.0171702	0.355977
rno-miR-494-5p	202.58	171.015	0.244369	0.639795	1
rno-miR-495	2098.96	3547.29	-0.757047	0.0671672	0.67266
rno-miR-496-3p	16489.7	13902.3	0.246233	0.589922	1
rno-miR-496-5p	114.429	90.4778	0.33881	0.27679	1
rno-miR-497-3p	2.54016	4.35556	-0.777938	0.349755	1
rno-miR-497-5p	3516.73	10879.9	-1.62935	0.000231167	0.0495565
rno-miR-499-3p	7.10368	7.3637	-0.0518635	0.939481	1
rno-miR-499-5p	14626.9	15390.2	-0.0733839	0.741327	1
rno-miR-500-3p	263.695	292.824	-0.151164	0.762189	1
rno-miR-500-5p	2.65493	4.42604	-0.737345	0.333543	1
rno-miR-501-3p	54.9522	65.0786	-0.244006	0.675609	1
rno-miR-501-5p	0.137558	0.165264	-0.264732	0.765383	1
rno-miR-503-3p	150.834	138.803	0.119921	0.810713	1
rno-miR-503-5p	35.1236	76.5222	-1.12344	0.0220699	0.377107
rno-miR-504	1622.84	1250.11	0.376464	0.273974	1
rno-miR-505-3p	203.626	460.627	-1.17768	0.0103219	0.30911
rno-miR-505-5p	836.155	852.098	-0.0272489	0.933431	1
rno-miR-509-3p	0.626186	0.971352	-0.633404	0.564504	1
rno-miR-509-5p	1.03625	1.37335	-0.406331	0.673138	1
rno-miR-511-3p	3.72703	7.46561	-1.00223	0.203415	1
rno-miR-511-5p	0.409317	2.30743	-2.49499	0.0168095	0.355977
rno-miR-5132-3p	2.9046	4.26987	-0.555854	0.443088	1
rno-miR-5132-5p	1.54649	1.98123	-0.3574	0.688536	1
rno-miR-532-3p	271.037	193.061	0.48943	0.319873	1
rno-miR-532-5p	323.563	679.149	-1.06968	0.0222087	0.377107
rno-miR-539-3p	380.369	647.226	-0.766871	0.130194	0.889616
rno-miR-539-5p	2702.77	1569.52	0.784118	0.279208	1
rno-miR-540-3p	926.949	833.572	0.153183	0.628065	1
rno-miR-540-5p	24.4774	47.2441	-0.948683	0.168474	0.968988
rno-miR-541-3p	7.68603	3.67912	1.06288	0.15021	0.936871
rno-miR-541-5p	11248	10805.5	0.0579112	0.815662	1
rno-miR-542-3p	28.5001	48.1666	-0.757066	0.107123	0.798768
rno-miR-542-5p	2221.09	2589.28	-0.221281	0.21536	1
rno-miR-543-3p	3539.02	5747.33	-0.699542	0.058638	0.641038
rno-miR-543-5p	5486.03	4511.69	0.282095	0.420765	1
rno-miR-544-3p	20.1296	44.578	-1.14701	0.0398457	0.525147
rno-miR-544-5p	12.2704	26.1764	-1.09308	0.0576815	0.641038
rno-miR-547-3p	7.05071	6.56908	0.102076	0.902285	1
rno-miR-547-5p	2.327	1.38246	0.751238	0.332004	1
rno-miR-551b-3p	1603.34	1347.8	0.250471	0.524223	1
rno-miR-551b-5p	509.589	373.355	0.448787	0.0750839	0.681324
rno-miR-582-3p	83.2423	242.784	-1.54428	0.00191523	0.160307
rno-miR-582-5p	3455.47	4849.88	-0.489066	0.0199552	0.371991
rno-miR-592	2103.79	2400.82	-0.190539	0.444633	1
rno-miR-598-3p	4643.26	4353.35	0.0930113	0.647237	1
rno-miR-598-5p	53.4923	63.5226	-0.24794	0.475924	1
rno-miR-615	0.0293172	0.0299675	-0.0316525	0.9077	1
rno-miR-6215	630.073	505.306	0.318362	0.461632	1
rno-miR-6216	6.78443	12.5831	-0.891193	0.203685	1
rno-miR-628	0.106386	0.10369	0.0370258	0.936808	1
rno-miR-6314	1.03301	1.40472	-0.443433	0.653696	1
rno-miR-6315	23.1926	19.7716	0.230231	0.643112	1
rno-miR-6318	87.181	71.2528	0.291067	0.222394	1
rno-miR-6319	41.6913	41.6315	0.00207098	0.993659	1
rno-miR-632	0.0702065	0.0755252	-0.105354	0.826422	1
rno-miR-6320	0.0464851	0.048831	-0.0710298	0.859455	1
rno-miR-6321	9.10088	45.4326	-2.31965	0.0204301	0.373388
rno-miR-6324	66.5729	73.4708	-0.142236	0.773972	1
rno-miR-6325	0.0443014	0.0412917	0.101502	0.752508	1
rno-miR-6328	3.11758	6.77989	-1.12084	0.10445	0.798768
rno-miR-6329	14.7734	20.1354	-0.446731	0.303661	1
rno-miR-6330	0.0266399	0.0270136	-0.0201003	0.92681	1
rno-miR-6331	8277.56	7537.31	0.135155	0.692009	1
rno-miR-6332	0.0527533	0.0557673	-0.080158	0.850127	1
rno-miR-652-3p	70638.7	51793.2	0.447696	0.395093	1
rno-miR-652-5p	24.6204	19.9756	0.301615	0.385749	1
rno-miR-653-3p	4.66757	5.1279	-0.135696	0.828865	1
rno-miR-653-5p	0.583799	0.610094	-0.0635595	0.954235	1
rno-miR-664-1-5p	0.0539601	0.0561682	-0.0578605	0.873802	1
rno-miR-664-2-5p	1391.28	2243.28	-0.6892	0.0191465	0.363266
rno-miR-664-3p	3609.6	5037.38	-0.480833	0.137334	0.8976
rno-miR-665	20.4308	28.4801	-0.479209	0.423433	1
rno-miR-666-3p	406.152	842.693	-1.05299	0.0529391	0.613974
rno-miR-666-5p	282.127	223.901	0.33348	0.451661	1
rno-miR-667-3p	4190.07	2898.27	0.531779	0.222591	1
rno-miR-667-5p	9.85683	24.23	-1.2976	0.0116513	0.313279
rno-miR-668	4548.65	3505.18	0.375951	0.189914	1
rno-miR-671	63.1849	49.3031	0.357902	0.346893	1
rno-miR-672-3p	416.135	541.683	-0.380397	0.045896	0.566271
rno-miR-672-5p	349.642	888.252	-1.34509	0.0276656	0.441179
rno-miR-673-3p	24.418	57.7363	-1.24153	0.021516	0.37653
rno-miR-673-5p	239.66	95.981	1.32017	0.00426529	0.221666
rno-miR-674-3p	148.273	130.6	0.183103	0.651952	1
rno-miR-674-5p	1656.9	2018.48	-0.284786	0.316675	1
rno-miR-675-3p	0.566459	3.68675	-2.70231	0.00522888	0.240856
rno-miR-675-5p	0.76804	0.578474	0.408929	0.694553	1
rno-miR-676	8521.22	5573.86	0.612381	0.154795	0.943798
rno-miR-678	0.016147	0.0162843	-0.0122147	0.943158	1
rno-miR-679	2.57913	1.45899	0.821914	0.34578	1
rno-miR-702-3p	3073.54	2215.13	0.472512	0.419595	1
rno-miR-702-5p	80.6802	70.3287	0.198103	0.710327	1
rno-miR-708-3p	583.846	881.781	-0.594833	0.0392877	0.525147
rno-miR-708-5p	2948.9	4533.16	-0.620341	0.111972	0.817681
rno-miR-709	0.693659	1.56547	-1.1743	0.281939	1
rno-miR-741-3p	80.438	8.06356	3.31839	1.53883e-05	0.00659775
rno-miR-742-3p	0.339999	0.322414	0.0766168	0.918793	1
rno-miR-743a-3p	0.077398	0.0838545	-0.115591	0.817445	1
rno-miR-743a-5p	0.649667	0.509796	0.349781	0.74172	1
rno-miR-743b-3p	0.0127099	0.0127948	-0.00960906	0.949651	1
rno-miR-743b-5p	0.160541	0.274293	-0.772772	0.436388	1
rno-miR-7578	6.83684	9.31995	-0.446991	0.353119	1
rno-miR-758-3p	363.747	833.015	-1.19541	0.00839653	0.302342
rno-miR-758-5p	9.15954	14.5306	-0.66575	0.150773	0.936871
rno-miR-760-3p	3160.5	3520.75	-0.155733	0.56923	1
rno-miR-760-5p	9.54127	5.11605	0.899151	0.163958	0.959386
rno-miR-764-3p	22.4769	36.0983	-0.683489	0.314109	1
rno-miR-764-5p	111.682	107.352	0.0570481	0.859618	1
rno-miR-770-3p	294.49	292.889	0.00786327	0.978816	1
rno-miR-770-5p	13525.3	16943.2	-0.325053	0.241734	1
rno-miR-7a-1-3p	411.271	427.591	-0.0561434	0.797728	1
rno-miR-7a-2-3p	1525.21	1253.8	0.282704	0.236561	1
rno-miR-7a-5p	345050	237485	0.538966	0.19753	1
rno-miR-7b	46587.5	34099.7	0.450187	0.253038	1
rno-miR-802-3p	14.5316	18.3801	-0.338955	0.377924	1
rno-miR-802-5p	7.91327	11.1534	-0.495144	0.348709	1
rno-miR-871-3p	1.6733	0.964289	0.795161	0.446871	1
rno-miR-871-5p	3.45853	1.24061	1.4791	0.179733	0.98819
rno-miR-872-3p	5080.12	3617.4	0.48991	0.119261	0.841698
rno-miR-872-5p	10312.8	10824	-0.0697902	0.85887	1
rno-miR-873-3p	271.025	300.433	-0.148616	0.675218	1
rno-miR-873-5p	101.151	123.332	-0.286034	0.540498	1
rno-miR-874-3p	824.586	1186.42	-0.524872	0.104148	0.798768
rno-miR-874-5p	100.657	87.3057	0.205301	0.676702	1
rno-miR-875	1.97069	2.88067	-0.5477	0.508374	1
rno-miR-876	2.05259	9.48392	-2.20804	0.00331929	0.210836
rno-miR-877	931.091	1216.44	-0.385677	0.425959	1
rno-miR-879-3p	1327.44	1805.71	-0.443923	0.05694	0.641038
rno-miR-879-5p	130.358	94.1666	0.469195	0.541333	1
rno-miR-880-3p	0.146077	0.0992969	0.556911	0.282983	1
rno-miR-881-3p	0.845349	0.311094	1.4422	0.171687	0.973066
rno-miR-881-5p	0.115687	0.0945516	0.291057	0.541154	1
rno-miR-883-5p	0.213217	0.148667	0.520236	0.429322	1
rno-miR-92a-1-5p	7.45682	12.5261	-0.748307	0.113301	0.819879
rno-miR-92a-2-5p	0.052317	0.0537614	-0.039293	0.896801	1
rno-miR-92a-3p	12871.1	10317.1	0.319089	0.252788	1
rno-miR-92b-3p	137597	75317.4	0.869389	0.0610585	0.641755
rno-miR-92b-5p	521.73	578.947	-0.150128	0.690015	1
rno-miR-93-3p	23.3266	36.4941	-0.64569	0.138688	0.8976
rno-miR-935	9018.81	6871.78	0.392253	0.22782	1
rno-miR-93-5p	9456.77	9377.08	0.0122087	0.96085	1
rno-miR-96-3p	1.21784	2.72714	-1.16306	0.282667	1
rno-miR-96-5p	8618.75	12023.3	-0.480279	0.584045	1
rno-miR-98-3p	85.2283	81.7497	0.0601191	0.885164	1
rno-miR-98-5p	60903.7	52036.4	0.227009	0.417066	1
rno-miR-99a-3p	454.592	992.281	-1.12617	0.0106434	0.30911
rno-miR-99a-5p	346242	412743	-0.253464	0.15441	0.943798
rno-miR-99b-3p	1107.95	1538.33	-0.473479	0.0318024	0.47427
rno-miR-99b-5p	199479	157410	0.341703	0.305379	1
rno-miR-9a-3p	96501.4	123258	-0.353058	0.134631	0.891475
rno-miR-9a-5p	2.58674e+06	2.24672e+06	0.203311	0.452961	1
rno-miR-9b-3p	21676.9	15814.4	0.454922	0.119038	0.841698
rno-miR-9b-5p	4265.27	5081.18	-0.252527	0.430057	1

## Sheet: Supplemental table SE4
Visible?	Starred?	Bio View:3628 Proteins in 2914 Clusters<BR>With 1 Decoy	Accession Number	Alternate ID	Molecular Weight	Protein Grouping Ambiguity	1-HH21D	2-HH21D	3-HH21D	1--HL21D	2-HL21D	3-HL21D	1-N21D	2-N21D	3-N21D	1-S21D	2-S21D	3-S21D
TRUE	Empty	Cluster of Tubulin beta chain OS=Rattus norvegicus OX=10116 GN=Tubb4b PE=1 SV=2 (G3V7C6)	G3V7C6 [8]	Tubb4b	61 kDa	TRUE	509000000	517000000	746000000	524000000	484000000	605000000	689000000	613000000	555000000	595000000	489000000	768000000
TRUE	Empty	Cluster of Tubulin alpha-1B chain OS=Rattus norvegicus OX=10116 GN=Tuba1b PE=1 SV=1 (Q6P9V9)	Q6P9V9 [6]	Tuba1b	50 kDa	TRUE	459000000	586000000	704000000	540000000	632000000	738000000	1030000000	747000000	657000000	645000000	643000000	850000000
TRUE	Empty	Cluster of Sodium/potassium-transporting ATPase subunit alpha-3 OS=Rattus norvegicus OX=10116 GN=Atp1a3 PE=1 SV=2 (P06687)	P06687 [7]	Atp1a3	112 kDa	TRUE	153000000	139000000	210000000	144000000	135000000	204000000	144000000	163000000	132000000	149000000	219000000	168000000
TRUE	Empty	Cluster of Spectrin alpha chain, non-erythrocytic 1 OS=Rattus norvegicus OX=10116 GN=Sptan1 PE=1 SV=1 (A0A0G2JZ69)	A0A0G2JZ69 [2]	Sptan1	287 kDa	TRUE	87700000	81900000	125000000	79000000	79000000	112000000	90500000	82900000	77900000	94500000	108000000	81100000
TRUE	Empty	Cluster of Cytoplasmic dynein 1 heavy chain 1 OS=Rattus norvegicus OX=10116 GN=Dync1h1 PE=1 SV=2 (M0R9X8)	M0R9X8 [2]	Dync1h1	532 kDa	TRUE	28800000	27800000	29200000	25200000	25900000	29800000	24600000	28900000	26700000	28500000	32400000	26500000
TRUE	Empty	Cluster of Spectrin beta chain OS=Rattus norvegicus OX=10116 GN=Sptbn1 PE=1 SV=1 (A0A0G2K8W9)	A0A0G2K8W9 [3]	Sptbn1	273 kDa	TRUE	59500000	65600000	87700000	56400000	57200000	81400000	56200000	55700000	60500000	60700000	66300000	63600000
TRUE	Empty	Cluster of Actin, cytoplasmic 1 OS=Rattus norvegicus OX=10116 GN=Actb PE=1 SV=1 (A0A0G2K3K2)	A0A0G2K3K2 [6]	Actb	42 kDa	TRUE	543000000	463000000	1360000000	433000000	384000000	588000000	862000000	1250000000	1000000000	499000000	570000000	752000000
TRUE	Empty	Clathrin heavy chain OS=Rattus norvegicus OX=10116 GN=Cltc PE=1 SV=1	F1M779	Cltc	192 kDa	TRUE	102000000	99400000	129000000	107000000	97600000	130000000	130000000	119000000	102000000	102000000	118000000	105000000
TRUE	Empty	Creatine kinase B-type OS=Rattus norvegicus OX=10116 GN=Ckb PE=1 SV=2	P07335	Ckb	43 kDa	TRUE	421000000	417000000	539000000	420000000	455000000	419000000	397000000	532000000	331000000	352000000	500000000	515000000
TRUE	Empty	Cluster of Microtubule-associated protein OS=Rattus norvegicus OX=10116 GN=Map2 PE=1 SV=3 (F1LNK0)	F1LNK0 [4]	Map2	211 kDa	TRUE	66400000	62700000	99900000	68700000	67700000	99600000	69300000	68700000	65400000	72100000	79500000	68000000
TRUE	Empty	Spectrin beta chain OS=Rattus norvegicus OX=10116 GN=Sptbn2 PE=1 SV=2	F1MA36	Sptbn2	271 kDa	TRUE	39000000	46700000	58500000	38700000	38600000	54400000	43300000	41400000	44200000	43200000	49100000	38000000
TRUE	Empty	Cluster of Alpha-actinin-1 OS=Rattus norvegicus OX=10116 GN=Actn1 PE=1 SV=1 (Q6T487)	Q6T487 [4]	Actn1	105 kDa	TRUE	32000000	42000000	51200000	36200000	35500000	50100000	36500000	40700000	31700000	37200000	47000000	28200000
TRUE	Empty	Plectin OS=Rattus norvegicus OX=10116 GN=Plec PE=1 SV=1	Q6S3A5	Plec	520 kDa	TRUE	16000000	15100000	18500000	15500000	14200000	19400000	14200000	14400000	12800000	14600000	17300000	13200000
TRUE	Empty	Dihydropyrimidinase-related protein 2 OS=Rattus norvegicus OX=10116 GN=Dpysl2 PE=1 SV=1	P47942	Dpysl2	62 kDa	TRUE	476000000	479000000	517000000	487000000	462000000	385000000	416000000	485000000	469000000	479000000	393000000	403000000
TRUE	Empty	Cluster of Microtubule-associated protein 1A OS=Rattus norvegicus OX=10116 GN=Map1a PE=1 SV=1 (A0A0G2K5C6)	A0A0G2K5C6 [2]	Map1a	326 kDa	TRUE	42500000	43500000	60500000	43800000	44100000	58400000	38200000	49700000	44400000	43600000	57800000	48000000
TRUE	Empty	Cluster of Ankyrin 2 OS=Rattus norvegicus OX=10116 GN=Ank2 PE=1 SV=3 (F1M9N9)	F1M9N9 [3]	Ank2	427 kDa	TRUE	29200000	36900000	27800000	29000000	29400000	32300000	34200000	33400000	26800000	27700000	32400000	30400000
TRUE	Empty	Cluster of ATP synthase subunit alpha, mitochondrial OS=Rattus norvegicus OX=10116 GN=Atp5f1a PE=1 SV=2 (P15999)	P15999 [2]	Atp5f1a	60 kDa	TRUE	155000000	183000000	443000000	167000000	241000000	244000000	306000000	354000000	308000000	306000000	322000000	395000000
TRUE	Empty	Cluster of Ras-related protein Rab-3A OS=Rattus norvegicus OX=10116 GN=Rab3a PE=1 SV=1 (P63012)	P63012 [20]	Rab3a	25 kDa	TRUE	53800000	55200000	64800000	63200000	52600000	64000000	56200000	58800000	48700000	64100000	63500000	60700000
TRUE	Empty	Cluster of Glyceraldehyde-3-phosphate dehydrogenase OS=Rattus norvegicus OX=10116 PE=1 SV=1 (D3ZGY4)	D3ZGY4 [18]		36 kDa	TRUE	398000000	330000000	567000000	341000000	423000000	542000000	476000000	375000000	375000000	267000000	408000000	549000000
TRUE	Empty	ATP synthase subunit beta OS=Rattus norvegicus OX=10116 GN=Atp5f1b PE=1 SV=1	G3V6D3 (+1)	Atp5f1b	56 kDa	TRUE	303000000	289000000	452000000	376000000	451000000	355000000	424000000	424000000	388000000	391000000	304000000	354000000
TRUE	Empty	Cluster of 14-3-3 protein zeta/delta OS=Rattus norvegicus OX=10116 GN=Ywhaz PE=1 SV=1 (A0A0G2JV65)	A0A0G2JV65 [6]	Ywhaz	29 kDa	TRUE	180000000	217000000	326000000	239000000	166000000	260000000	277000000	222000000	221000000	233000000	333000000	269000000
TRUE	Empty	Dynamin-1 OS=Rattus norvegicus OX=10116 GN=Dnm1 PE=1 SV=2	P21575	Dnm1	97 kDa	TRUE	110000000	129000000	116000000	85200000	99800000	164000000	112000000	132000000	93600000	96100000	152000000	115000000
TRUE	Empty	Cluster of Pyruvate kinase PKM OS=Rattus norvegicus OX=10116 GN=Pkm PE=1 SV=3 (P11980)	P11980 [4]	Pkm	58 kDa	TRUE	259000000	217000000	167000000	225000000	261000000	195000000	248000000	251000000	225000000	207000000	224000000	203000000
TRUE	Empty	Vesicle-fusing ATPase OS=Rattus norvegicus OX=10116 GN=Nsf PE=1 SV=1	A0A0G2K6U1 (+1)	Nsf	83 kDa	TRUE	91900000	91900000	119000000	80200000	101000000	116000000	84900000	95900000	97700000	92100000	169000000	129000000
TRUE	Empty	Cluster of Guanine nucleotide-binding protein G(o) subunit alpha OS=Rattus norvegicus OX=10116 GN=Gnao1 PE=1 SV=2 (P59215)	P59215 [10]	Gnao1	40 kDa	TRUE	82400000	80700000	66300000	62900000	60500000	84800000	69000000	68000000	74600000	75600000	77900000	66300000
TRUE	Empty	Syntaxin-binding protein 1 OS=Rattus norvegicus OX=10116 GN=Stxbp1 PE=1 SV=1	P61765	Stxbp1	68 kDa	TRUE	174000000	167000000	206000000	161000000	174000000	184000000	202000000	184000000	197000000	206000000	213000000	188000000
TRUE	Empty	Cluster of AP-2 complex subunit beta OS=Rattus norvegicus OX=10116 GN=Ap2b1 PE=1 SV=1 (P62944)	P62944 [3]	Ap2b1	105 kDa	TRUE	48300000	54800000	56500000	59400000	52600000	66700000	60300000	50300000	44900000	58600000	65600000	53000000
TRUE	Empty	Cluster of Alpha-1,4 glucan phosphorylase OS=Rattus norvegicus OX=10116 GN=Pygb PE=1 SV=2 (G3V6Y6)	G3V6Y6 [5]	Pygb	97 kDa	TRUE	48100000	58800000	41900000	52400000	49900000	52200000	51500000	58600000	43900000	58300000	57300000	51900000
TRUE	Empty	Cluster of Microtubule-associated protein 1B OS=Rattus norvegicus OX=10116 GN=Map1b PE=1 SV=1 (F1LRL9_RAT)	F1LRL9_RAT [2]		?	TRUE	40700000	35900000	48100000	36700000	35100000	49500000	34000000	38000000	35000000	41800000	50800000	38400000
TRUE	Empty	Protein bassoon OS=Rattus norvegicus OX=10116 GN=Bsn PE=4 SV=1	G3V984	Bsn	418 kDa	TRUE	15200000	15100000	20300000	15900000	13800000	21200000	12300000	15800000	14900000	14800000	17200000	13700000
TRUE	Empty	Synapsin-1 OS=Rattus norvegicus OX=10116 GN=Syn1 PE=1 SV=3	P09951	Syn1	74 kDa	TRUE	191000000	158000000	206000000	176000000	178000000	226000000	191000000	216000000	150000000	190000000	215000000	201000000
TRUE	Empty	Cluster of Heat shock cognate 71 kDa protein OS=Rattus norvegicus OX=10116 GN=Hspa8 PE=1 SV=1 (P63018)	P63018 [4]	Hspa8	71 kDa	TRUE	331000000	326000000	293000000	289000000	302000000	232000000	235000000	314000000	263000000	272000000	252000000	292000000
TRUE	Empty	Cluster of Fructose-bisphosphate aldolase A OS=Rattus norvegicus OX=10116 GN=Aldoa PE=1 SV=2 (P05065)	P05065 [2]	Aldoa	39 kDa	TRUE	247000000	187000000	307000000	215000000	234000000	311000000	199000000	241000000	242000000	280000000	287000000	256000000
TRUE	Empty	Myosin, heavy polypeptide 10, non-muscle, isoform CRA_b OS=Rattus norvegicus OX=10116 GN=Myh10 PE=1 SV=1	G3V9Y1	Myh10	229 kDa	TRUE	23100000	22300000	24900000	25900000	22700000	27500000	21200000	21700000	22700000	23300000	25000000	22300000
TRUE	Empty	Heat shock protein HSP 90-alpha OS=Rattus norvegicus OX=10116 GN=Hsp90aa1 PE=1 SV=3	P82995	Hsp90aa1	85 kDa	TRUE	119000000	96400000	110000000	106000000	101000000	124000000	112000000	126000000	82900000	123000000	140000000	91500000
TRUE	Empty	Cluster of ADP/ATP translocase 1 OS=Rattus norvegicus OX=10116 GN=Slc25a4 PE=1 SV=1 (Q6P9Y4)	Q6P9Y4 [3]	Slc25a4	33 kDa	TRUE	154000000	145000000	210000000	132000000	161000000	149000000	260000000	245000000	242000000	244000000	240000000	208000000
TRUE	Empty	Cluster of Plasma membrane calcium-transporting ATPase 2 OS=Rattus norvegicus OX=10116 GN=Atp2b2 PE=1 SV=2 (P11506)	P11506 [2]	Atp2b2	137 kDa	TRUE	50500000	48900000	69900000	43700000	44900000	75200000	47800000	57400000	54800000	57600000	62500000	51500000
TRUE	Empty	Plasma membrane calcium-transporting ATPase 1 OS=Rattus norvegicus OX=10116 GN=Atp2b1 PE=1 SV=3	P11505	Atp2b1	135 kDa	TRUE	55600000	55500000	72300000	49400000	51800000	67900000	50000000	54700000	56100000	55600000	68800000	50400000
TRUE	Empty	Microtubule-associated protein 6 OS=Rattus norvegicus OX=10116 GN=Map6 PE=1 SV=1	Q63560	Map6	100 kDa		38600000	38400000	70100000	45600000	39100000	69400000	42200000	39500000	47500000	46300000	62900000	43200000
TRUE	Empty	Cluster of Hemoglobin subunit alpha-1/2 OS=Rattus norvegicus OX=10116 GN=Hba1 PE=1 SV=3 (P01946)	P01946 [2]	Hba1	15 kDa	TRUE	1740000000	4600000000	2160000000	5050000000	2380000000	2880000000	3770000000	2470000000	2550000000	2590000000	2830000000	3470000000
TRUE	Empty	ATPase H+-transporting V1 subunit A OS=Rattus norvegicus OX=10116 GN=Atp6v1a PE=1 SV=1	D4A133	Atp6v1a	68 kDa		104000000	121000000	152000000	103000000	121000000	122000000	104000000	115000000	90000000	101000000	148000000	86600000
TRUE	Empty	60 kDa heat shock protein, mitochondrial OS=Rattus norvegicus OX=10116 GN=Hspd1 PE=1 SV=1	P63039	Hspd1	61 kDa		108000000	99800000	119000000	90100000	89100000	86600000	96600000	99800000	84400000	91400000	102000000	92800000
TRUE	Empty	Cluster of Hexokinase-1 OS=Rattus norvegicus OX=10116 GN=Hk1 PE=1 SV=4 (P05708)	P05708 [7]	Hk1	102 kDa	TRUE	88100000	99000000	104000000	72100000	93900000	126000000	91300000	104000000	101000000	98300000	113000000	98800000
TRUE	Empty	Heat shock protein HSP 90-beta OS=Rattus norvegicus OX=10116 GN=Hsp90ab1 PE=1 SV=1	A0A0G2K793	Hsp90ab1	80 kDa	TRUE	117000000	125000000	152000000	125000000	113000000	144000000	118000000	133000000	89900000	130000000	138000000	107000000
TRUE	Empty	Cluster of Neural cell adhesion molecule 1 OS=Rattus norvegicus OX=10116 GN=Ncam1 PE=1 SV=3 (F1LUV9)	F1LUV9 [2]	Ncam1	92 kDa	TRUE	60800000	61100000	82400000	57300000	57100000	93000000	53000000	64000000	73100000	62200000	64400000	58100000
TRUE	Empty	Dmx-like 2 OS=Rattus norvegicus OX=10116 GN=Dmxl2 PE=1 SV=3	F1M3W5	Dmxl2	341 kDa	TRUE	19500000	20100000	19600000	20400000	17500000	20500000	17500000	19800000	18700000	18400000	21400000	18500000
TRUE	Empty	Aconitate hydratase, mitochondrial OS=Rattus norvegicus OX=10116 GN=Aco2 PE=1 SV=2	Q9ER34	Aco2	85 kDa		240000000	208000000	187000000	252000000	231000000	235000000	202000000	250000000	214000000	188000000	271000000	183000000
TRUE	Empty	Cluster of Hemoglobin subunit beta-1 OS=Rattus norvegicus OX=10116 GN=Hbb PE=1 SV=3 (P02091)	P02091 [3]	Hbb	16 kDa	TRUE	427000000	927000000	842000000	1540000000	875000000	922000000	1050000000	698000000	788000000	857000000	1300000000	1130000000
TRUE	Empty	Cluster of Myelin basic protein OS=Rattus norvegicus OX=10116 GN=Mbp PE=1 SV=3 (P02688)	P02688 [2]	Mbp	22 kDa	TRUE	575000000	480000000	1270000000	322000000	535000000	379000000	395000000	616000000	547000000	369000000	725000000	353000000
TRUE	Empty	Cluster of Unconventional myosin-Va OS=Rattus norvegicus OX=10116 GN=Myo5a PE=1 SV=1 (A0A0G2K4Y7)	A0A0G2K4Y7 [8]	Myo5a	212 kDa	TRUE	19800000	21900000	21600000	19100000	20600000	26800000	19100000	20800000	20500000	21800000	22000000	18600000
TRUE	Empty	L-lactate dehydrogenase B chain OS=Rattus norvegicus OX=10116 GN=Ldhb PE=1 SV=2	P42123	Ldhb	37 kDa	TRUE	191000000	168000000	303000000	169000000	165000000	258000000	215000000	257000000	213000000	197000000	206000000	155000000
TRUE	Empty	Calcium/calmodulin-dependent protein kinase type II subunit alpha OS=Rattus norvegicus OX=10116 GN=Camk2a PE=1 SV=1	P11275	Camk2a	54 kDa	TRUE	223000000	249000000	269000000	196000000	210000000	280000000	238000000	276000000	249000000	262000000	288000000	214000000
TRUE	Empty	Transitional endoplasmic reticulum ATPase OS=Rattus norvegicus OX=10116 GN=Vcp PE=1 SV=3	P46462	Vcp	89 kDa	TRUE	34000000	41900000	43600000	35500000	42700000	36200000	50000000	36100000	28800000	34900000	44100000	27700000
TRUE	Empty	Cluster of V-type proton ATPase subunit B, brain isoform OS=Rattus norvegicus OX=10116 GN=Atp6v1b2 PE=1 SV=1 (P62815)	P62815 [2]	Atp6v1b2	57 kDa	TRUE	119000000	115000000	136000000	111000000	128000000	153000000	137000000	147000000	110000000	147000000	139000000	123000000
TRUE	Empty	14-3-3 protein epsilon OS=Rattus norvegicus OX=10116 GN=Ywhae PE=1 SV=1	P62260	Ywhae	29 kDa	TRUE	133000000	147000000	405000000	142000000	124000000	254000000	153000000	145000000	179000000	168000000	267000000	170000000
TRUE	Empty	Cluster of Amphiphysin OS=Rattus norvegicus OX=10116 GN=Amph PE=1 SV=3 (F1LPP0)	F1LPP0 [5]	Amph	75 kDa	TRUE	75600000	65800000	83600000	64100000	67100000	77900000	60400000	66200000	60700000	62100000	68600000	60800000
TRUE	Empty	Cluster of Serum albumin OS=Rattus norvegicus OX=10116 GN=Alb PE=1 SV=2 (P02770)	P02770 [2]	Alb	69 kDa	TRUE	72000000	111000000	124000000	135000000	94700000	106000000	102000000	79100000	60900000	82300000	122000000	94300000
TRUE	Empty	Cluster of Phosphoglycerate kinase 1 OS=Rattus norvegicus OX=10116 GN=Pgk1 PE=1 SV=2 (P16617)	P16617 [2]	Pgk1	45 kDa	TRUE	257000000	249000000	315000000	208000000	249000000	322000000	238000000	288000000	243000000	212000000	307000000	193000000
TRUE	Empty	Voltage-dependent anion-selective channel protein 1 OS=Rattus norvegicus OX=10116 GN=Vdac1 PE=1 SV=4	Q9Z2L0	Vdac1	31 kDa	TRUE	239000000	263000000	320000000	255000000	343000000	310000000	270000000	300000000	265000000	275000000	288000000	272000000
TRUE	Empty	Contactin-1 OS=Rattus norvegicus OX=10116 GN=Cntn1 PE=1 SV=2	Q63198	Cntn1	113 kDa		75600000	69500000	82200000	63100000	63300000	74500000	79900000	80200000	82000000	66500000	98300000	67200000
TRUE	Empty	Rab GDP dissociation inhibitor alpha OS=Rattus norvegicus OX=10116 GN=Gdi1 PE=1 SV=1	P50398	Gdi1	51 kDa	TRUE	108000000	115000000	126000000	127000000	107000000	127000000	117000000	138000000	108000000	105000000	143000000	98100000
TRUE	Empty	Fructose-bisphosphate aldolase C OS=Rattus norvegicus OX=10116 GN=Aldoc PE=1 SV=3	P09117	Aldoc	39 kDa	TRUE	131000000	128000000	152000000	126000000	152000000	195000000	142000000	137000000	138000000	144000000	157000000	150000000
TRUE	Empty	Cluster of AP-2 complex subunit alpha OS=Rattus norvegicus OX=10116 GN=Ap2a2 PE=1 SV=1 (Q66HM2)	Q66HM2 [2]	Ap2a2	104 kDa	TRUE	63800000	84200000	70500000	58900000	79400000	79200000	84800000	70400000	67300000	61300000	79800000	75900000
TRUE	Empty	2',3'-cyclic-nucleotide 3'-phosphodiesterase OS=Rattus norvegicus OX=10116 GN=Cnp PE=1 SV=2	P13233	Cnp	47 kDa	TRUE	304000000	265000000	360000000	174000000	198000000	240000000	251000000	247000000	291000000	273000000	444000000	340000000
TRUE	Empty	Calcium-transporting ATPase OS=Rattus norvegicus OX=10116 GN=Atp2b3 PE=1 SV=1	A0A0G2K9Q6	Atp2b3	139 kDa	TRUE	24600000	26100000	37200000	23600000	25000000	33300000	23900000	30600000	25800000	24500000	34500000	23400000
TRUE	Empty	Cluster of ATP-dependent 6-phosphofructokinase, platelet type OS=Rattus norvegicus OX=10116 GN=Pfkp PE=1 SV=2 (P47860)	P47860 [2]	Pfkp	86 kDa	TRUE	55200000	55400000	56100000	50100000	67400000	58100000	64400000	71800000	69000000	51200000	54400000	66900000
TRUE	Empty	Cluster of Serine/threonine-protein phosphatase 2B catalytic subunit alpha isoform OS=Rattus norvegicus OX=10116 GN=Ppp3ca PE=1 SV=1 (P63329)	P63329 [6]	Ppp3ca	59 kDa	TRUE	90900000	87300000	107000000	75600000	72700000	120000000	103000000	79800000	76800000	76700000	82700000	81000000
TRUE	Empty	Elongation factor 2 OS=Rattus norvegicus OX=10116 GN=Eef2 PE=1 SV=4	P05197	Eef2	95 kDa	TRUE	46900000	40000000	52700000	43600000	48200000	47800000	54100000	37800000	40800000	39100000	54300000	42700000
TRUE	Empty	Heat shock 70 kDa protein 4 OS=Rattus norvegicus OX=10116 GN=Hspa4 PE=1 SV=1	F1LRV4	Hspa4	94 kDa	TRUE	35200000	34200000	39000000	28000000	36800000	39300000	31800000	37800000	30900000	30000000	41700000	33400000
TRUE	Empty	AP-2 complex subunit alpha OS=Rattus norvegicus OX=10116 GN=Ap2a1 PE=1 SV=1	D3ZUY8	Ap2a1	108 kDa	TRUE	49200000	61200000	67500000	60400000	60300000	78600000	64900000	74100000	62500000	59700000	72500000	52300000
TRUE	Empty	Glutamate dehydrogenase 1, mitochondrial OS=Rattus norvegicus OX=10116 GN=Glud1 PE=1 SV=2	P10860	Glud1	61 kDa	TRUE	115000000	86700000	87200000	90100000	91500000	109000000	90900000	85100000	100000000	92800000	128000000	85100000
TRUE	Empty	Cluster of Excitatory amino acid transporter 2 OS=Rattus norvegicus OX=10116 GN=Slc1a2 PE=1 SV=2 (P31596)	P31596 [2]	Slc1a2	62 kDa	TRUE	242000000	186000000	217000000	156000000	149000000	345000000	329000000	256000000	211000000	199000000	139000000	282000000
TRUE	Empty	Malate dehydrogenase, mitochondrial OS=Rattus norvegicus OX=10116 GN=Mdh2 PE=1 SV=2	P04636	Mdh2	36 kDa	TRUE	608000000	602000000	500000000	529000000	457000000	396000000	581000000	629000000	663000000	610000000	728000000	598000000
TRUE	Empty	Cluster of Alpha-internexin OS=Rattus norvegicus OX=10116 GN=Ina PE=1 SV=2 (P23565)	P23565 [2]	Ina	56 kDa	TRUE	122000000	127000000	136000000	66300000	131000000	96900000	93000000	123000000	116000000	82100000	128000000	122000000
TRUE	Empty	Ras/Rap GTPase-activating protein SynGAP OS=Rattus norvegicus OX=10116 GN=Syngap1 PE=1 SV=2	Q9QUH6	Syngap1	145 kDa	TRUE	25100000	30900000	26300000	20500000	25300000	39800000	21700000	30600000	22000000	23800000	27400000	24300000
TRUE	Empty	NADH-ubiquinone oxidoreductase 75 kDa subunit, mitochondrial OS=Rattus norvegicus OX=10116 GN=Ndufs1 PE=1 SV=1	Q66HF1	Ndufs1	79 kDa		52200000	79300000	77200000	68000000	62200000	82800000	59800000	54900000	57600000	73600000	64100000	73100000
TRUE	Empty	2-oxoglutarate dehydrogenase, mitochondrial OS=Rattus norvegicus OX=10116 GN=Ogdh PE=1 SV=1	Q5XI78	Ogdh	116 kDa	TRUE	28500000	36200000	39900000	40200000	45400000	50000000	43100000	43100000	32100000	41600000	52600000	41700000
TRUE	Empty	Uncharacterized protein OS=Rattus norvegicus OX=10116 PE=3 SV=1	M0R5J4 (+1)		47 kDa	TRUE	136000000	95100000	306000000	114000000	138000000	150000000	133000000	139000000	119000000	129000000	131000000	93300000
TRUE	Empty	Solute carrier family 25 member 12 OS=Rattus norvegicus OX=10116 GN=Slc25a12 PE=1 SV=3	F1LX07	Slc25a12	72 kDa		68700000	72800000	53600000	65900000	65700000	82000000	70100000	62100000	60900000	78300000	78600000	74300000
TRUE	Empty	Cullin-associated NEDD8-dissociated protein 1 OS=Rattus norvegicus OX=10116 GN=Cand1 PE=1 SV=1	P97536	Cand1	136 kDa	TRUE	33600000	31100000	32600000	32400000	32000000	32300000	40600000	31600000	28300000	32200000	29000000	29300000
TRUE	Empty	Synaptotagmin-1 OS=Rattus norvegicus OX=10116 GN=Syt1 PE=1 SV=3	P21707	Syt1	47 kDa	TRUE	111000000	154000000	151000000	106000000	143000000	183000000	119000000	161000000	98600000	145000000	137000000	116000000
TRUE	Empty	Plasma membrane calcium-transporting ATPase 4 OS=Rattus norvegicus OX=10116 GN=Atp2b4 PE=1 SV=1	Q64542	Atp2b4	133 kDa	TRUE	56200000	55800000	68100000	53300000	57800000	68900000	59600000	62700000	67000000	61300000	80600000	50400000
TRUE	Empty	Dihydropyrimidinase-related protein 1 OS=Rattus norvegicus OX=10116 GN=Crmp1 PE=1 SV=1	Q62950	Crmp1	62 kDa	TRUE	178000000	140000000	156000000	107000000	134000000	157000000	153000000	174000000	126000000	162000000	150000000	132000000
TRUE	Empty	Tenascin R, isoform CRA_b OS=Rattus norvegicus OX=10116 GN=Tnr PE=1 SV=1	A0A096MJE6	Tnr	150 kDa		58100000	66400000	65600000	56700000	67200000	63600000	59000000	78400000	60300000	60400000	66100000	52400000
TRUE	Empty	Cluster of Synaptojanin-1 OS=Rattus norvegicus OX=10116 GN=Synj1 PE=1 SV=3 (D4ABN3)	D4ABN3 [4]	Synj1	145 kDa	TRUE	31600000	34100000	35700000	31900000	35000000	46900000	34100000	37700000	31500000	36900000	42400000	37700000
TRUE	Empty	Dynamin-1-like protein OS=Rattus norvegicus OX=10116 GN=Dnm1l PE=1 SV=1	O35303	Dnm1l	84 kDa	TRUE	54300000	44300000	51600000	45400000	46700000	47300000	55900000	43700000	47000000	50900000	43100000	50900000
TRUE	Empty	Cluster of Creatine kinase U-type, mitochondrial OS=Rattus norvegicus OX=10116 GN=Ckmt1 PE=1 SV=1 (Q5BJT9)	Q5BJT9 [2]	Ckmt1	47 kDa	TRUE	120000000	115000000	153000000	112000000	184000000	103000000	115000000	164000000	104000000	149000000	151000000	113000000
TRUE	Empty	Cluster of 1-phosphatidylinositol 4,5-bisphosphate phosphodiesterase beta-1 OS=Rattus norvegicus OX=10116 GN=Plcb1 PE=1 SV=1 (P10687)	P10687 [3]	Plcb1	138 kDa	TRUE	29500000	30200000	26400000	28000000	29800000	28300000	39000000	24800000	31100000	27400000	28200000	25200000
TRUE	Empty	Aspartate aminotransferase, mitochondrial OS=Rattus norvegicus OX=10116 GN=Got2 PE=1 SV=2	P00507	Got2	47 kDa	TRUE	168000000	186000000	281000000	170000000	139000000	235000000	185000000	194000000	203000000	217000000	228000000	191000000
TRUE	Empty	Glucose-6-phosphate isomerase OS=Rattus norvegicus OX=10116 GN=Gpi PE=1 SV=1	Q6P6V0	Gpi	63 kDa		93800000	73200000	128000000	85400000	102000000	80200000	117000000	111000000	80300000	83500000	134000000	81000000
TRUE	Empty	Cluster of Sarcoplasmic/endoplasmic reticulum calcium ATPase 2 OS=Rattus norvegicus OX=10116 GN=Atp2a2 PE=1 SV=1 (P11507)	P11507 [6]	Atp2a2	115 kDa	TRUE	49500000	44300000	52500000	45200000	37400000	52900000	41600000	40700000	44600000	45700000	58100000	45400000
TRUE	Empty	Fatty acid synthase OS=Rattus norvegicus OX=10116 GN=Fasn PE=1 SV=3	P12785	Fasn	273 kDa		19100000	21800000	18100000	19600000	19500000	20200000	23700000	19900000	18300000	17200000	21800000	18700000
TRUE	Empty	Calcium/calmodulin-dependent protein kinase II, beta, isoform CRA_c OS=Rattus norvegicus OX=10116 GN=Camk2b PE=1 SV=2	F1LUE2 (+2)	Camk2b	73 kDa	TRUE	158000000	139000000	195000000	143000000	148000000	182000000	127000000	176000000	148000000	121000000	160000000	134000000
TRUE	Empty	Cluster of Erythrocyte membrane protein band 4.1-like 3 OS=Rattus norvegicus OX=10116 GN=Epb41l3 PE=1 SV=1 (Q9JMB3)	Q9JMB3 [8]	Epb41l3	122 kDa	TRUE	32500000	38200000	46800000	23900000	36800000	40100000	36100000	36600000	30400000	38300000	38700000	36100000
TRUE	Empty	SRC kinase signaling inhibitor 1 OS=Rattus norvegicus OX=10116 GN=Srcin1 PE=1 SV=1	Q9QXY2	Srcin1	130 kDa	TRUE	16200000	20900000	30000000	19800000	14600000	29300000	18000000	19500000	17500000	19100000	27100000	14700000
TRUE	Empty	Cluster of Septin 6 (Predicted), isoform CRA_b OS=Rattus norvegicus OX=10116 GN=Sept11 PE=1 SV=1 (A0A0G2JUL7)	A0A0G2JUL7 [4]	2022-09-11	49 kDa	TRUE	67900000	76200000	84600000	93500000	71300000	122000000	75100000	77000000	71100000	76300000	100000000	98100000
TRUE	Empty	Cluster of FKBP prolyl isomerase 11 OS=Rattus norvegicus OX=10116 GN=Arf3 PE=3 SV=1 (A0A0G2JV81)	A0A0G2JV81 [7]	Arf3	21 kDa	TRUE	60300000	61200000	73900000	49400000	51200000	71500000	77100000	59900000	42800000	54800000	70800000	61400000
TRUE	Empty	Cluster of Elongation factor 1-alpha 1 OS=Rattus norvegicus OX=10116 GN=Eef1a1 PE=2 SV=1 (P62630)	P62630 [2]	Eef1a1	50 kDa	TRUE	153000000	142000000	194000000	143000000	118000000	125000000	204000000	179000000	176000000	172000000	127000000	168000000
TRUE	Empty	Synapsin II, isoform CRA_a OS=Rattus norvegicus OX=10116 GN=Syn2 PE=1 SV=3	G3V733 (+1)	Syn2	63 kDa	TRUE	141000000	164000000	140000000	156000000	138000000	237000000	153000000	180000000	164000000	179000000	181000000	168000000
TRUE	Empty	Protein phosphatase 2 (Formerly 2A), regulatory subunit A (PR 65), alpha isoform, isoform CRA_a OS=Rattus norvegicus OX=10116 GN=Ppp2r1a PE=1 SV=1	Q5XI34	Ppp2r1a	65 kDa		72200000	87200000	89700000	68500000	76500000	93200000	84200000	73300000	63700000	65500000	92900000	70200000
TRUE	Empty	Cluster of Calcium-dependent secretion activator 1 OS=Rattus norvegicus OX=10116 GN=Cadps PE=1 SV=1 (Q62717)	Q62717 [2]	Cadps	146 kDa	TRUE	31500000	30300000	33000000	31300000	30300000	30800000	26700000	29800000	28300000	27600000	33600000	29200000
TRUE	Empty	Cluster of Ubiquitin-like modifier-activating enzyme 1 OS=Rattus norvegicus OX=10116 GN=Uba1 PE=1 SV=1 (Q5U300)	Q5U300 [2]	Uba1	118 kDa	TRUE	47300000	47600000	48800000	47600000	42200000	66500000	40300000	50600000	41700000	41600000	42800000	41900000
TRUE	Empty	Triosephosphate isomerase OS=Rattus norvegicus OX=10116 GN=Tpi1 PE=1 SV=2	P48500	Tpi1	27 kDa		293000000	301000000	391000000	259000000	321000000	410000000	372000000	276000000	362000000	347000000	439000000	321000000
TRUE	Empty	Neurofilament medium polypeptide OS=Rattus norvegicus OX=10116 GN=Nefm PE=1 SV=4	P12839	Nefm	96 kDa	TRUE	65200000	68100000	68400000	46100000	73100000	48100000	57000000	63800000	67100000	47900000	77400000	74300000
TRUE	Empty	Cluster of Septin 5, isoform CRA_c OS=Rattus norvegicus OX=10116 GN=Sept5 PE=1 SV=2 (D3ZT07)	D3ZT07 [6]	2022-09-05	43 kDa	TRUE	53000000	57700000	79800000	65600000	66700000	96700000	58300000	68900000	69900000	62600000	74000000	67000000
TRUE	Empty	Heat shock 70kDa protein 12A (Predicted), isoform CRA_a OS=Rattus norvegicus OX=10116 GN=Hspa12a PE=1 SV=1	D3ZC55	Hspa12a	75 kDa	TRUE	48900000	49100000	49200000	38700000	37700000	53100000	42700000	45100000	36500000	47300000	54500000	46000000
TRUE	Empty	Cluster of Myosin, heavy polypeptide 9, non-muscle OS=Rattus norvegicus OX=10116 GN=Myh9 PE=1 SV=1 (G3V6P7)	G3V6P7 [2]	Myh9	226 kDa	TRUE	15500000	12800000	11100000	12800000	14300000	13400000	11500000	16200000	12400000	10700000	11800000	10000000
TRUE	Empty	V-type proton ATPase subunit a OS=Rattus norvegicus OX=10116 GN=Atp6v0a1 PE=1 SV=1	Q2I6B2 (+1)	Atp6v0a1	96 kDa	TRUE	66400000	64100000	88600000	66100000	59000000	115000000	93900000	76600000	85200000	82400000	129000000	78200000
TRUE	Empty	Cluster of Gamma-enolase OS=Rattus norvegicus OX=10116 GN=Eno2 PE=1 SV=2 (P07323)	P07323 [2]	Eno2	47 kDa	TRUE	107000000	78200000	170000000	94400000	114000000	104000000	116000000	107000000	106000000	112000000	96700000	93000000
TRUE	Empty	4-aminobutyrate aminotransferase, mitochondrial OS=Rattus norvegicus OX=10116 GN=Abat PE=1 SV=3	P50554	Abat	56 kDa		55300000	60400000	76100000	56100000	71600000	70800000	57800000	57200000	59100000	69900000	79800000	51200000
TRUE	Empty	Cluster of Microtubule-actin cross-linking factor 1 OS=Rattus norvegicus OX=10116 GN=Macf1 PE=1 SV=1 (A0A0G2JWA8)	A0A0G2JWA8 [2]	Macf1	831 kDa	TRUE	7270000	7560000	8130000	6000000	7950000	7960000	7500000	7260000	7240000	7200000	8490000	6490000
TRUE	Empty	Cluster of Protein piccolo OS=Rattus norvegicus OX=10116 GN=Pclo PE=1 SV=1 (Q9JKS6)	Q9JKS6 [2]	Pclo	553 kDa	TRUE	10600000	8980000	11200000	9680000	10200000	11600000	9520000	11300000	9450000	8150000	11500000	9370000
TRUE	Empty	Heat shock protein 105 kDa OS=Rattus norvegicus OX=10116 GN=Hsph1 PE=1 SV=1	Q66HA8	Hsph1	96 kDa	TRUE	31400000	28900000	37900000	31200000	37000000	28900000	27300000	31500000	30500000	29800000	37300000	36900000
TRUE	Empty	L-lactate dehydrogenase A chain OS=Rattus norvegicus OX=10116 GN=Ldha PE=1 SV=1	P04642	Ldha	36 kDa	TRUE	127000000	131000000	184000000	117000000	111000000	167000000	153000000	141000000	182000000	120000000	146000000	169000000
TRUE	Empty	Dynamin-3 OS=Rattus norvegicus OX=10116 GN=Dnm3 PE=1 SV=2	Q08877	Dnm3	98 kDa	TRUE	37800000	56800000	40000000	42200000	44700000	54500000	47200000	47600000	39500000	39800000	58900000	39600000
TRUE	Empty	Cluster of Neurofascin OS=Rattus norvegicus OX=10116 GN=Nfasc PE=1 SV=2 (P97685)	P97685 [3]	Nfasc	138 kDa	TRUE	36100000	40500000	50400000	45800000	33700000	47000000	41400000	39600000	35700000	33200000	49100000	37300000
TRUE	Empty	Succinate dehydrogenase [ubiquinone] flavoprotein subunit, mitochondrial OS=Rattus norvegicus OX=10116 GN=Sdha PE=1 SV=1	Q920L2	Sdha	72 kDa	TRUE	45500000	53300000	66000000	61300000	42200000	60200000	54200000	49400000	41400000	69200000	66800000	55900000
TRUE	Empty	Cluster of Glutaminase kidney isoform, mitochondrial OS=Rattus norvegicus OX=10116 GN=Gls PE=1 SV=2 (P13264)	P13264 [2]	Gls	74 kDa	TRUE	65300000	53300000	55700000	61300000	68000000	64700000	79700000	58400000	45600000	63700000	69200000	53600000
TRUE	Empty	Cluster of Microtubule-associated protein OS=Rattus norvegicus OX=10116 GN=Mapt PE=1 SV=1 (D4A1Q2)	D4A1Q2 [3]	Mapt	72 kDa	TRUE	50600000	78700000	128000000	76700000	63000000	122000000	61400000	54300000	77000000	71300000	115000000	73500000
TRUE	Empty	Cluster of Nck-associated protein 1 OS=Rattus norvegicus OX=10116 GN=Nckap1 PE=2 SV=1 (P55161)	P55161 [3]	Nckap1	129 kDa	TRUE	22500000	23100000	24100000	25100000	21700000	27400000	20300000	22200000	24900000	27400000	29900000	20700000
TRUE	Empty	Cluster of Transketolase OS=Rattus norvegicus OX=10116 GN=Tkt PE=1 SV=1 (G3V826)	G3V826 [2]	Tkt	71 kDa	TRUE	57400000	57600000	74900000	50600000	62400000	70800000	54700000	57900000	53300000	52500000	67200000	73300000
TRUE	Empty	Elongation factor 1-alpha 2 OS=Rattus norvegicus OX=10116 GN=Eef1a2 PE=1 SV=1	P62632	Eef1a2	50 kDa	TRUE	167000000	112000000	155000000	103000000	152000000	159000000	212000000	215000000	165000000	125000000	157000000	156000000
TRUE	Empty	ATP-dependent 6-phosphofructokinase OS=Rattus norvegicus OX=10116 GN=Pfkm PE=1 SV=1	A0A0G2KBC7 (+1)	Pfkm	94 kDa	TRUE	52400000	67500000	71800000	44100000	68300000	80900000	57900000	56700000	68700000	56100000	61200000	70300000
TRUE	Empty	Solute carrier family 12 member 5 OS=Rattus norvegicus OX=10116 GN=Slc12a5 PE=1 SV=2	Q63633	Slc12a5	126 kDa	TRUE	45900000	48700000	69200000	50100000	43300000	67100000	49100000	53700000	50500000	45600000	56700000	50500000
TRUE	Empty	MICOS complex subunit MIC60 OS=Rattus norvegicus OX=10116 GN=Immt PE=1 SV=1	A0A0G2JVH4	Immt	86 kDa		33200000	30100000	49400000	31400000	30700000	53800000	39700000	43200000	33200000	35100000	41600000	41200000
TRUE	Empty	Ubiquitin carboxyl-terminal hydrolase isozyme L1 OS=Rattus norvegicus OX=10116 GN=Uchl1 PE=1 SV=2	Q00981	Uchl1	25 kDa	TRUE	184000000	150000000	176000000	146000000	211000000	149000000	190000000	162000000	182000000	148000000	233000000	191000000
TRUE	Empty	Band 4.1-like protein 1-like OS=Rattus norvegicus OX=10116 GN=Epb41l1 PE=1 SV=1	A0A0G2K0F3 (+1)	Epb41l1	171 kDa	TRUE	28800000	26700000	36400000	29500000	23200000	30400000	26700000	30600000	27200000	27500000	30100000	28400000
TRUE	Empty	14-3-3 protein beta/alpha OS=Rattus norvegicus OX=10116 GN=Ywhab PE=1 SV=3	P35213	Ywhab	28 kDa	TRUE	178000000	269000000	362000000	279000000	208000000	264000000	266000000	220000000	273000000	242000000	439000000	257000000
TRUE	Empty	Aminopeptidase OS=Rattus norvegicus OX=10116 GN=Npepps PE=1 SV=1	F1M9V7	Npepps	103 kDa		42700000	43000000	48000000	42200000	42800000	43900000	36600000	45500000	45600000	49300000	50300000	41800000
TRUE	Empty	Sodium/potassium-transporting ATPase subunit beta-1 OS=Rattus norvegicus OX=10116 GN=Atp1b1 PE=1 SV=1	P07340	Atp1b1	35 kDa	TRUE	192000000	203000000	278000000	210000000	189000000	265000000	187000000	142000000	187000000	168000000	330000000	185000000
TRUE	Empty	Dihydropyrimidinase-related protein 5 OS=Rattus norvegicus OX=10116 GN=Dpysl5 PE=1 SV=1	Q9JHU0	Dpysl5	62 kDa		52700000	58900000	50400000	43900000	54600000	45400000	39100000	48600000	62600000	54300000	65300000	55700000
TRUE	Empty	Disks large homolog 4 OS=Rattus norvegicus OX=10116 GN=Dlg4 PE=1 SV=1	P31016	Dlg4	80 kDa	TRUE	50900000	62100000	64500000	40300000	47800000	83900000	49100000	70300000	39700000	54800000	55600000	56500000
TRUE	Empty	Disks large homolog 2 OS=Rattus norvegicus OX=10116 GN=Dlg2 PE=1 SV=1	Q63622	Dlg2	95 kDa	TRUE	27200000	25800000	26300000	21700000	24100000	40700000	23500000	40400000	21000000	25700000	28500000	29400000
TRUE	Empty	Rab GDP dissociation inhibitor beta OS=Rattus norvegicus OX=10116 GN=Gdi2 PE=1 SV=2	P50399	Gdi2	51 kDa	TRUE	68800000	90900000	64400000	70800000	65400000	73400000	72500000	77600000	79400000	81900000	92200000	92400000
TRUE	Empty	Dynamin-like 120 kDa protein, mitochondrial OS=Rattus norvegicus OX=10116 GN=Opa1 PE=1 SV=1	Q2TA68	Opa1	111 kDa		17700000	20800000	24700000	20600000	24200000	26300000	24900000	23700000	23200000	26200000	25900000	15900000
TRUE	Empty	Neurofilament light polypeptide OS=Rattus norvegicus OX=10116 GN=Nefl PE=1 SV=3	P19527	Nefl	61 kDa	TRUE	87100000	71800000	104000000	57600000	78100000	67700000	82700000	89500000	83200000	67800000	106000000	77400000
TRUE	Empty	Cytochrome b-c1 complex subunit 1, mitochondrial OS=Rattus norvegicus OX=10116 GN=Uqcrc1 PE=1 SV=1	Q68FY0	Uqcrc1	53 kDa	TRUE	91200000	99000000	142000000	110000000	96700000	126000000	76000000	98800000	94700000	110000000	169000000	81100000
TRUE	Empty	Cluster of Glial fibrillary acidic protein OS=Rattus norvegicus OX=10116 GN=Gfap PE=1 SV=2 (P47819)	P47819 [2]	Gfap	50 kDa	TRUE	43100000	50200000	55700000	58300000	45100000	67300000	49900000	50600000	39200000	54700000	47500000	47700000
TRUE	Empty	Cytoplasmic FMR1-interacting protein 2 OS=Rattus norvegicus OX=10116 GN=Cyfip2 PE=4 SV=1	A0A0G2JT63	Cyfip2	112 kDa	TRUE	23800000	31700000	24200000	29300000	23100000	36100000	27200000	20400000	24200000	21100000	31000000	25200000
TRUE	Empty	Heat shock 70 kDa protein 4L OS=Rattus norvegicus OX=10116 GN=Hspa4l PE=1 SV=1	F7F2F3	Hspa4l	114 kDa	TRUE	26600000	29500000	26700000	26300000	25000000	25200000	24800000	24900000	26900000	24900000	28900000	22100000
TRUE	Empty	Stress-70 protein, mitochondrial OS=Rattus norvegicus OX=10116 GN=Hspa9 PE=1 SV=1	F1M953	Hspa9	74 kDa	TRUE	63000000	48400000	48400000	48000000	51200000	54200000	43100000	48000000	46500000	53300000	55400000	56400000
TRUE	Empty	Citrate synthase OS=Rattus norvegicus OX=10116 GN=Cs PE=1 SV=1	G3V936	Cs	52 kDa	TRUE	188000000	147000000	189000000	163000000	179000000	175000000	182000000	196000000	174000000	152000000	232000000	137000000
TRUE	Empty	Cluster of AP2-associated protein kinase 1 OS=Rattus norvegicus OX=10116 GN=Aak1 PE=1 SV=2 (F1LRI7)	F1LRI7 [2]	Aak1	104 kDa	TRUE	23800000	26900000	31700000	26500000	20800000	36100000	23600000	24500000	25000000	24400000	29700000	21700000
TRUE	Empty	Cluster of Synaptosomal-associated protein 25 OS=Rattus norvegicus OX=10116 GN=Snap25 PE=1 SV=1 (P60881)	P60881 [5]	Snap25	23 kDa	TRUE	86000000	87700000	120000000	82200000	75800000	107000000	73900000	80600000	105000000	59100000	101000000	79500000
TRUE	Empty	Cluster of Brain acid soluble protein 1 OS=Rattus norvegicus OX=10116 GN=Basp1 PE=1 SV=2 (Q05175)	Q05175 [2]	Basp1	22 kDa	TRUE	90700000	220000000	365000000	93800000	81600000	365000000	305000000	119000000	121000000	416000000	310000000	205000000
TRUE	Empty	Dynactin 1, isoform CRA_a OS=Rattus norvegicus OX=10116 GN=Dctn1 PE=1 SV=2	D4A8U7	Dctn1	142 kDa	TRUE	15800000	14100000	20700000	15100000	13700000	19500000	16800000	16000000	15200000	16000000	18000000	15800000
TRUE	Empty	Endoplasmin OS=Rattus norvegicus OX=10116 GN=Hsp90b1 PE=1 SV=1	A0A0A0MY09 (+1)	Hsp90b1	93 kDa	TRUE	46300000	47800000	64300000	49600000	40800000	51000000	49100000	47200000	46200000	43400000	49900000	49000000
TRUE	Empty	Talin 2 OS=Rattus norvegicus OX=10116 GN=Tln2 PE=1 SV=3	D3ZA84	Tln2	272 kDa	TRUE	11100000	10600000	10700000	9020000	8490000	12200000	10800000	12100000	8690000	11300000	10200000	10400000
TRUE	Empty	Globin a1 OS=Rattus norvegicus OX=10116 GN=LOC103694855 PE=1 SV=1	Q62669	LOC103694855	16 kDa	TRUE	194000000	327000000	434000000	430000000	446000000	364000000	547000000	381000000	377000000	505000000	635000000	326000000
TRUE	Empty	Pyruvate carboxylase, mitochondrial OS=Rattus norvegicus OX=10116 GN=Pc PE=1 SV=1	A0A0G2JTL5	Pc	140 kDa	TRUE	24100000	23000000	24300000	27700000	20100000	31600000	25300000	24700000	20700000	23400000	28200000	21100000
TRUE	Empty	Cluster of Clathrin coat assembly protein AP180 OS=Rattus norvegicus OX=10116 GN=Snap91 PE=1 SV=1 (A0A0G2K0B6)	A0A0G2K0B6 [2]	Snap91	91 kDa	TRUE	96900000	123000000	144000000	86900000	70100000	142000000	77700000	83400000	84800000	93700000	142000000	75100000
TRUE	Empty	Matrin-3 OS=Rattus norvegicus OX=10116 GN=Matr3 PE=1 SV=1	A0A0G2JSR7	Matr3	95 kDa		22000000	25300000	26100000	21800000	25800000	25600000	17100000	27700000	20500000	17700000	35900000	19500000
TRUE	Empty	Cluster of Mitogen-activated protein kinase 1 OS=Rattus norvegicus OX=10116 GN=Mapk1 PE=1 SV=3 (P63086)	P63086 [16]	Mapk1	41 kDa	TRUE	40300000	48700000	45000000	46600000	43100000	49300000	43100000	53500000	45200000	38800000	54000000	45900000
TRUE	Empty	Aspartate aminotransferase, cytoplasmic OS=Rattus norvegicus OX=10116 GN=Got1 PE=1 SV=3	P13221	Got1	46 kDa		157000000	178000000	236000000	178000000	179000000	211000000	193000000	213000000	176000000	168000000	201000000	200000000
TRUE	Empty	Pyruvate dehydrogenase E1 component subunit alpha OS=Rattus norvegicus OX=10116 PE=1 SV=3	D4A5G8		43 kDa	TRUE	69500000	87500000	129000000	91300000	77900000	109000000	82100000	113000000	78300000	65500000	148000000	80400000
TRUE	Empty	Cluster of Adducin 1 (Alpha), isoform CRA_b OS=Rattus norvegicus OX=10116 GN=Add1 PE=1 SV=1 (A0A0G2JSM7)	A0A0G2JSM7 [3]	Add1	80 kDa	TRUE	39700000	38900000	43200000	40000000	40200000	41300000	43000000	43800000	37900000	38800000	39000000	34800000
TRUE	Empty	Dihydropyrimidinase-related protein 3 OS=Rattus norvegicus OX=10116 GN=Dpysl3 PE=1 SV=2	Q62952	Dpysl3	62 kDa	TRUE	59300000	89500000	80800000	78400000	81600000	79900000	76000000	96900000	85500000	94700000	69700000	85000000
TRUE	Empty	Endoplasmic reticulum chaperone BiP OS=Rattus norvegicus OX=10116 GN=Hspa5 PE=1 SV=1	P06761	Hspa5	72 kDa	TRUE	70900000	59800000	82800000	52500000	58600000	72900000	74200000	78300000	75100000	68600000	91400000	79800000
TRUE	Empty	Glutamine synthetase OS=Rattus norvegicus OX=10116 GN=Glul PE=1 SV=3	P09606	Glul	42 kDa		140000000	159000000	93200000	120000000	148000000	237000000	159000000	186000000	117000000	123000000	184000000	202000000
TRUE	Empty	Dihydrolipoyl dehydrogenase, mitochondrial OS=Rattus norvegicus OX=10116 GN=Dld PE=1 SV=1	Q6P6R2	Dld	54 kDa	TRUE	83000000	88200000	117000000	84500000	85800000	150000000	72600000	75400000	77500000	70400000	124000000	86900000
TRUE	Empty	14-3-3 protein theta OS=Rattus norvegicus OX=10116 GN=Ywhaq PE=1 SV=1	P68255	Ywhaq	28 kDa	TRUE	139000000	143000000	312000000	205000000	135000000	174000000	173000000	114000000	157000000	145000000	199000000	170000000
TRUE	Empty	Isocitrate dehydrogenase [NAD] subunit beta, mitochondrial OS=Rattus norvegicus OX=10116 GN=Idh3B PE=2 SV=1	Q68FX0	Idh3B	42 kDa		52300000	63100000	71200000	61100000	61700000	82300000	81600000	56100000	47900000	61300000	78000000	70000000
TRUE	Empty	Oxoglutarate dehydrogenase-like OS=Rattus norvegicus OX=10116 GN=Ogdhl PE=1 SV=2	D3ZQD3	Ogdhl	115 kDa	TRUE	20000000	26700000	22300000	28300000	26700000	20400000	26500000	28400000	28600000	23500000	31700000	31100000
TRUE	Empty	Cluster of Serotransferrin OS=Rattus norvegicus OX=10116 GN=Tf PE=1 SV=3 (P12346)	P12346 [2]	Tf	76 kDa	TRUE	29500000	34000000	40800000	45800000	38400000	56100000	31900000	31600000	20900000	31200000	42100000	33500000
TRUE	Empty	WD repeat-containing protein 7 OS=Rattus norvegicus OX=10116 GN=Wdr7 PE=1 SV=1	Q9ERH3	Wdr7	163 kDa		14800000	18500000	23400000	23200000	19600000	22700000	16900000	19300000	22800000	22000000	20400000	19900000
TRUE	Empty	Cluster of Ankyrin-3 OS=Rattus norvegicus OX=10116 GN=Ank3 PE=1 SV=1 (A0A0G2K0J3)	A0A0G2K0J3 [5]	Ank3	284 kDa	TRUE	17800000	18200000	19100000	16600000	15200000	19100000	21800000	24000000	17200000	16200000	23600000	23700000
TRUE	Empty	Septin-8 OS=Rattus norvegicus OX=10116 GN=Sept8 PE=1 SV=1	A0A0G2K7G7	2022-09-08	56 kDa	TRUE	55600000	44700000	49300000	36000000	49300000	45800000	47200000	49000000	43800000	47200000	52600000	44600000
TRUE	Empty	Cofilin-1 OS=Rattus norvegicus OX=10116 GN=Cfl1 PE=1 SV=3	P45592	Cfl1	19 kDa	TRUE	171000000	158000000	316000000	200000000	357000000	356000000	319000000	211000000	281000000	252000000	327000000	206000000
TRUE	Empty	AP-2 complex subunit mu OS=Rattus norvegicus OX=10116 GN=Ap2m1 PE=1 SV=1	A0A140TAH5 (+1)	Ap2m1	50 kDa	TRUE	48600000	55600000	72000000	49500000	42200000	81400000	65000000	51900000	60900000	63800000	84900000	88800000
TRUE	Empty	Neuromodulin OS=Rattus norvegicus OX=10116 GN=Gap43 PE=1 SV=1	P07936	Gap43	24 kDa	TRUE	39400000	48800000	56900000	66700000	48500000	47500000	40300000	61900000	52100000	52300000	60500000	51400000
TRUE	Empty	Cluster of Ubiquitin-40S ribosomal protein S27a OS=Rattus norvegicus OX=10116 GN=Rps27a PE=1 SV=2 (P62982)	P62982 [5]	Rps27a	18 kDa	TRUE	160000000	83000000	219000000	149000000	108000000	95000000	87700000	150000000	130000000	160000000	182000000	145000000
TRUE	Empty	Cluster of Phosphoglycerate mutase 1 OS=Rattus norvegicus OX=10116 GN=Pgam1 PE=1 SV=4 (P25113)	P25113 [2]	Pgam1	29 kDa	TRUE	115000000	78700000	183000000	108000000	86100000	154000000	126000000	132000000	97600000	114000000	139000000	98300000
TRUE	Empty	Cluster of Peptidyl-prolyl cis-trans isomerase A OS=Rattus norvegicus OX=10116 GN=Ppia PE=1 SV=2 (P10111)	P10111 [2]	Ppia	18 kDa	TRUE	466000000	437000000	771000000	445000000	501000000	454000000	382000000	384000000	421000000	541000000	664000000	737000000
TRUE	Empty	WD repeat-containing protein 1 OS=Rattus norvegicus OX=10116 GN=Wdr1 PE=1 SV=3	Q5RKI0	Wdr1	66 kDa		55400000	51000000	52300000	48900000	59000000	77200000	59500000	65900000	62500000	59100000	77000000	61900000
TRUE	Empty	Dihydropyrimidinase-related protein 4 OS=Rattus norvegicus OX=10116 GN=Dpysl4 PE=4 SV=1	F1LNT0 (+1)	Dpysl4	62 kDa	TRUE	33100000	36400000	48800000	39800000	38000000	62500000	45800000	37200000	37300000	35700000	41200000	50500000
TRUE	Empty	Cluster of RAP1, GTP-GDP dissociation stimulator 1 (Predicted), isoform CRA_b OS=Rattus norvegicus OX=10116 GN=Rap1gds1 PE=1 SV=2 (F1M7Y3)	F1M7Y3 [2]	Rap1gds1	52 kDa	TRUE	44100000	44800000	58900000	47800000	45500000	52900000	39900000	52100000	44000000	42300000	45500000	46700000
TRUE	Empty	Guanine deaminase OS=Rattus norvegicus OX=10116 GN=Gda PE=1 SV=1	Q9JKB7	Gda	51 kDa		71300000	63400000	94400000	59100000	80700000	106000000	92000000	76800000	69800000	88400000	86800000	76700000
TRUE	Empty	Septin-7 OS=Rattus norvegicus OX=10116 GN=Sept7 PE=1 SV=3	F1LMC7 (+1)	2022-09-07	51 kDa	TRUE	89900000	85700000	112000000	79100000	111000000	83300000	126000000	83400000	107000000	110000000	86100000	105000000
TRUE	Empty	Cytochrome b-c1 complex subunit 2, mitochondrial OS=Rattus norvegicus OX=10116 GN=Uqcrc2 PE=1 SV=2	P32551	Uqcrc2	48 kDa		85100000	89900000	143000000	86600000	99700000	165000000	111000000	150000000	74200000	108000000	115000000	141000000
TRUE	Empty	Beta-soluble NSF attachment protein OS=Rattus norvegicus OX=10116 GN=Napb PE=4 SV=1	F8WFM2	Napb	34 kDa	TRUE	44400000	51000000	78600000	52900000	57700000	72800000	69000000	52000000	68800000	73700000	96300000	83600000
TRUE	Empty	Calmodulin-1 OS=Rattus norvegicus OX=10116 GN=Calm1 PE=1 SV=1	P0DP29	Calm1	17 kDa		268000000	102000000	64500000	131000000	156000000	208000000	181000000	104000000	145000000	200000000	152000000	217000000
TRUE	Empty	Cluster of Fascin OS=Rattus norvegicus OX=10116 GN=Fscn1 PE=1 SV=2 (P85845)	P85845 [2]	Fscn1	54 kDa	TRUE	49500000	53800000	73200000	45500000	68200000	67700000	56900000	49800000	52600000	61200000	51500000	63300000
TRUE	Empty	Cluster of Calcium/calmodulin-dependent protein kinase type II subunit gamma OS=Rattus norvegicus OX=10116 GN=Camk2g PE=1 SV=1 (P11730)	P11730 [2]	Camk2g	59 kDa	TRUE	171000000	130000000	175000000	95600000	155000000	138000000	107000000	94900000	128000000	71500000	112000000	129000000
TRUE	Empty	Ubiquitin carboxyl-terminal hydrolase OS=Rattus norvegicus OX=10116 GN=Usp5 PE=1 SV=1	D3ZVQ0	Usp5	96 kDa	TRUE	26600000	18000000	28500000	19500000	23900000	26000000	22500000	21100000	23100000	28500000	25500000	21600000
TRUE	Empty	Elongation factor Tu, mitochondrial OS=Rattus norvegicus OX=10116 GN=Tufm PE=1 SV=1	P85834	Tufm	50 kDa	TRUE	65000000	58700000	60900000	64500000	58400000	56900000	60400000	63400000	68400000	43300000	67300000	40600000
TRUE	Empty	Protein disulfide-isomerase OS=Rattus norvegicus OX=10116 GN=Pdia3 PE=1 SV=1	A0A0H2UHM5 (+1)	Pdia3	57 kDa		46400000	58800000	65200000	46500000	49200000	58300000	36700000	51900000	54200000	57200000	53700000	58200000
TRUE	Empty	Calcium/calmodulin-dependent protein kinase type II subunit delta OS=Rattus norvegicus OX=10116 GN=Camk2d PE=1 SV=1	P15791	Camk2d	60 kDa	TRUE	91800000	70700000	106000000	83100000	68200000	94900000	51800000	84400000	82000000	79400000	86600000	72100000
TRUE	Empty	T-complex protein 1 subunit beta OS=Rattus norvegicus OX=10116 GN=Cct2 PE=1 SV=3	Q5XIM9	Cct2	57 kDa		41600000	43800000	36800000	34200000	36600000	45000000	38200000	38500000	36500000	42900000	37200000	42700000
TRUE	Empty	Neurochondrin OS=Rattus norvegicus OX=10116 GN=Ncdn PE=1 SV=2	O35095	Ncdn	79 kDa		63000000	52700000	50100000	57100000	59100000	57800000	48300000	52700000	50400000	51800000	57900000	51500000
TRUE	Empty	Beta-adducin OS=Rattus norvegicus OX=10116 GN=Add2 PE=1 SV=4	Q05764	Add2	81 kDa	TRUE	33000000	33700000	31400000	31900000	38100000	35800000	38500000	33300000	29500000	38400000	33700000	28700000
TRUE	Empty	Adenylyl cyclase-associated protein 1 OS=Rattus norvegicus OX=10116 GN=Cap1 PE=1 SV=3	Q08163	Cap1	52 kDa	TRUE	40700000	28900000	47200000	31300000	41900000	50300000	39600000	44300000	34700000	24600000	61700000	22600000
TRUE	Empty	Cluster of Syntaxin-1B OS=Rattus norvegicus OX=10116 GN=Stx1b PE=1 SV=1 (P61265)	P61265 [4]	Stx1b	33 kDa	TRUE	61500000	80000000	143000000	71400000	87800000	77400000	86600000	92900000	78500000	70300000	108000000	78400000
TRUE	Empty	Mitochondrial import receptor subunit TOM70 OS=Rattus norvegicus OX=10116 GN=Tomm70 PE=1 SV=1	Q75Q39	Tomm70	67 kDa		22600000	24800000	26400000	20500000	30200000	34200000	26600000	27300000	27700000	24700000	35200000	24700000
TRUE	Empty	Cluster of Annexin OS=Rattus norvegicus OX=10116 GN=Anxa6 PE=1 SV=1 (Q6IMZ3)	Q6IMZ3 [2]	Anxa6	76 kDa	TRUE	20300000	22200000	23800000	19100000	27200000	26600000	21800000	27600000	20100000	22100000	29500000	22000000
TRUE	Empty	Guanine nucleotide-binding protein G(I)/G(S)/G(T) subunit beta-1 OS=Rattus norvegicus OX=10116 GN=Gnb1 PE=1 SV=4	P54311	Gnb1	37 kDa	TRUE	270000000	276000000	211000000	312000000	272000000	247000000	346000000	282000000	277000000	316000000	231000000	225000000
TRUE	Empty	Chaperonin subunit 8 (Theta) (Predicted), isoform CRA_a OS=Rattus norvegicus OX=10116 GN=Cct8 PE=1 SV=1	D4ACB8	Cct8	60 kDa		24200000	25400000	32700000	27300000	24700000	32400000	29600000	37000000	30400000	32200000	34800000	32000000
TRUE	Empty	Cluster of Serine/threonine-protein kinase DCLK1 OS=Rattus norvegicus OX=10116 GN=Dclk1 PE=1 SV=1 (A0A1W2Q6Q2)	A0A1W2Q6Q2 [2]	Dclk1	82 kDa	TRUE	52300000	49100000	46500000	30200000	41200000	45500000	48400000	41500000	38500000	41500000	41200000	33000000
TRUE	Empty	Cluster of Liprin-alpha-3 OS=Rattus norvegicus OX=10116 GN=Ppfia3 PE=1 SV=2 (Q91Z79)	Q91Z79 [5]	Ppfia3	133 kDa	TRUE	11700000	13700000	14600000	13600000	15300000	15600000	15000000	13400000	14400000	16400000	19000000	15900000
TRUE	Empty	Brain-specific angiogenesis inhibitor 1-associated protein 2 OS=Rattus norvegicus OX=10116 GN=Baiap2 PE=1 SV=1	Q6GMN2	Baiap2	59 kDa		41900000	40100000	41100000	26500000	26500000	39500000	27100000	32500000	33000000	30100000	42500000	36700000
TRUE	Empty	Erythrocyte membrane protein band 4.1-like 2 OS=Rattus norvegicus OX=10116 GN=Epb41l2 PE=1 SV=3	D3ZDT1	Epb41l2	103 kDa	TRUE	14300000	15500000	18800000	13400000	20600000	17400000	15600000	18400000	16600000	12000000	18600000	17300000
TRUE	Empty	T-complex protein 1 subunit epsilon OS=Rattus norvegicus OX=10116 GN=Cct5 PE=1 SV=1	Q68FQ0	Cct5	60 kDa		33800000	41100000	35800000	27500000	30100000	40200000	34600000	36000000	31800000	27100000	38300000	29800000
TRUE	Empty	Cluster of Neuronal cell adhesion molecule OS=Rattus norvegicus OX=10116 GN=Nrcam PE=1 SV=1 (A0A0G2K3Q5)	A0A0G2K3Q5 [7]	Nrcam	144 kDa	TRUE	24700000	31400000	35100000	26100000	27100000	28300000	26700000	27700000	29500000	22100000	26900000	28000000
TRUE	Empty	Dihydrolipoyllysine-residue acetyltransferase component of pyruvate dehydrogenase complex, mitochondrial OS=Rattus norvegicus OX=10116 GN=Dlat PE=1 SV=3	P08461	Dlat	67 kDa		145000000	158000000	149000000	143000000	144000000	145000000	133000000	145000000	138000000	156000000	136000000	145000000
TRUE	Empty	Protein kinase C and casein kinase substrate in neurons protein 1 OS=Rattus norvegicus OX=10116 GN=Pacsin1 PE=1 SV=1	Q9Z0W5	Pacsin1	50 kDa	TRUE	84400000	105000000	139000000	91400000	86100000	152000000	115000000	94400000	103000000	116000000	144000000	87100000
TRUE	Empty	Vacuolar protein sorting-associated protein 35 OS=Rattus norvegicus OX=10116 GN=Vps35 PE=1 SV=1	G3V8A5	Vps35	92 kDa	TRUE	15100000	26800000	27400000	17100000	22200000	37600000	23100000	21900000	19000000	26300000	24600000	18400000
TRUE	Empty	Calreticulin OS=Rattus norvegicus OX=10116 GN=Calr PE=1 SV=1	P18418	Calr	48 kDa	TRUE	91100000	79700000	111000000	62700000	75500000	93200000	80000000	94500000	83400000	78300000	93700000	69800000
TRUE	Empty	Neurofilament heavy polypeptide OS=Rattus norvegicus OX=10116 GN=Nefh PE=1 SV=1	F1LRZ7	Nefh	114 kDa	TRUE	39000000	37400000	54800000	38400000	43600000	29600000	42700000	43700000	38300000	32000000	57100000	50700000
TRUE	Empty	V-type proton ATPase subunit C 1 OS=Rattus norvegicus OX=10116 GN=Atp6v1c1 PE=2 SV=1	Q5FVI6	Atp6v1c1	44 kDa		45600000	31300000	70700000	36100000	33200000	59800000	48200000	40500000	46200000	37200000	61900000	41800000
TRUE	Empty	Dynamin-2 OS=Rattus norvegicus OX=10116 GN=Dnm2 PE=1 SV=2	A0A0A0MY48 (+2)	Dnm2	97 kDa	TRUE	79800000	96300000	117000000	97400000	0	110000000	102000000	0	0	93500000	182000000	75400000
TRUE	Empty	Syntaxin-1A OS=Rattus norvegicus OX=10116 GN=Stx1a PE=1 SV=1	P32851	Stx1a	33 kDa	TRUE	49200000	69000000	130000000	83100000	83500000	73900000	72600000	86800000	72800000	65600000	96500000	50400000
TRUE	Empty	Cluster of Reticulon-3 OS=Rattus norvegicus OX=10116 GN=Rtn3 PE=1 SV=1 (Q6RJR6)	Q6RJR6 [2]	Rtn3	102 kDa	TRUE	28200000	32100000	45900000	29700000	37700000	42600000	34700000	30400000	34100000	38700000	41700000	38600000
TRUE	Empty	Heterogeneous nuclear ribonucleoprotein K OS=Rattus norvegicus OX=10116 GN=Hnrnpk PE=1 SV=1	P61980 (+1)	Hnrnpk	51 kDa		64900000	44800000	80100000	40500000	58000000	70600000	56000000	57300000	63600000	66500000	60200000	51600000
TRUE	Empty	Cluster of ATPase, H+ transporting, V1 subunit E isoform 1, isoform CRA_a OS=Rattus norvegicus OX=10116 GN=Atp6v1e1 PE=1 SV=1 (G3V7L8)	G3V7L8 [2]	Atp6v1e1	26 kDa	TRUE	54500000	57300000	120000000	52800000	60000000	164000000	65500000	90300000	57600000	91200000	85400000	58700000
TRUE	Empty	Catenin (Cadherin associated protein), beta 1, isoform CRA_a OS=Rattus norvegicus OX=10116 GN=Ctnnb1 PE=1 SV=1	A0A0G2JT93	Ctnnb1	85 kDa	TRUE	19800000	21900000	26700000	20900000	22600000	27900000	15800000	22900000	20700000	19600000	23900000	21700000
TRUE	Empty	Cluster of Alpha-centractin OS=Rattus norvegicus OX=10116 GN=Actr1a PE=1 SV=1 (P85515)	P85515 [2]	Actr1a	43 kDa	TRUE	59100000	50400000	45900000	42300000	52200000	59300000	59100000	47700000	43000000	54300000	51100000	50700000
TRUE	Empty	ATP-citrate synthase OS=Rattus norvegicus OX=10116 GN=Acly PE=1 SV=1	A0A0G2K5E7 (+1)	Acly	121 kDa	TRUE	33000000	22600000	20700000	21400000	27400000	28600000	30100000	29400000	24300000	31600000	27400000	26000000
TRUE	Empty	Cluster of Alpha-1-inhibitor 3 OS=Rattus norvegicus OX=10116 GN=A1i3 PE=1 SV=1 (P14046)	P14046 [5]	A1i3	164 kDa	TRUE	22600000	17600000	19300000	22000000	23600000	12200000	25500000	27400000	20700000	25300000	22600000	25000000
TRUE	Empty	Brevican core protein OS=Rattus norvegicus OX=10116 GN=Bcan PE=1 SV=1	G3V8G4	Bcan	96 kDa		23800000	29900000	39900000	40200000	30100000	33500000	30200000	28200000	31800000	28500000	30700000	32000000
TRUE	Empty	Isocitrate dehydrogenase [NAD] subunit, mitochondrial OS=Rattus norvegicus OX=10116 GN=Idh3a PE=1 SV=2	F1LNF7 (+1)	Idh3a	41 kDa		121000000	139000000	213000000	116000000	137000000	138000000	95900000	151000000	115000000	110000000	166000000	132000000
TRUE	Empty	Cluster of Nucleoside diphosphate kinase B OS=Rattus norvegicus OX=10116 GN=Nme2 PE=1 SV=1 (P19804)	P19804 [2]	Nme2	17 kDa	TRUE	199000000	226000000	208000000	127000000	227000000	165000000	231000000	185000000	177000000	173000000	234000000	147000000
TRUE	Empty	Endophilin-A1 OS=Rattus norvegicus OX=10116 GN=Sh3gl2 PE=1 SV=2	O35179	Sh3gl2	40 kDa	TRUE	105000000	97100000	184000000	92100000	87000000	187000000	80500000	96100000	85600000	104000000	122000000	92300000
TRUE	Empty	Pyruvate dehydrogenase E1 component subunit beta, mitochondrial OS=Rattus norvegicus OX=10116 GN=Pdhb PE=1 SV=1	A0A0G2KAM3	Pdhb	46 kDa		107000000	115000000	179000000	156000000	94300000	146000000	87200000	158000000	145000000	140000000	158000000	124000000
TRUE	Empty	Peroxiredoxin-6 OS=Rattus norvegicus OX=10116 GN=Prdx6 PE=1 SV=3	O35244	Prdx6	25 kDa		68500000	90600000	79700000	75900000	87500000	84600000	97800000	79300000	76100000	90500000	80300000	90400000
TRUE	Empty	AP-3 complex subunit beta OS=Rattus norvegicus OX=10116 GN=Ap3b2 PE=1 SV=1	D4AE00	Ap3b2	119 kDa		21200000	22900000	22000000	23400000	19100000	24300000	23000000	18800000	19400000	21400000	22600000	26600000
TRUE	Empty	NADH dehydrogenase [ubiquinone] flavoprotein 1, mitochondrial OS=Rattus norvegicus OX=10116 GN=Ndufv1 PE=1 SV=1	Q5XIH3	Ndufv1	51 kDa		57500000	57700000	71800000	61700000	54800000	93400000	61700000	63500000	63300000	59200000	74700000	80400000
TRUE	Empty	T-complex protein 1 subunit gamma OS=Rattus norvegicus OX=10116 GN=Cct3 PE=1 SV=1	Q6P502	Cct3	61 kDa		35900000	35300000	39900000	34200000	42300000	39900000	28000000	39900000	43100000	34400000	42000000	33300000
TRUE	Empty	Cluster of Oxidation resistance protein 1 OS=Rattus norvegicus OX=10116 GN=Oxr1 PE=1 SV=1 (A0A0G2K7Y2)	A0A0G2K7Y2 [3]	Oxr1	97 kDa	TRUE	23300000	20300000	30700000	22500000	21900000	31800000	19100000	23500000	20800000	23100000	25200000	21700000
TRUE	Empty	Cluster of Serine/threonine-protein phosphatase PP1-beta catalytic subunit OS=Rattus norvegicus OX=10116 GN=Ppp1cb PE=1 SV=3 (P62142)	P62142 [3]	Ppp1cb	37 kDa	TRUE	38700000	38500000	59400000	39800000	51400000	58500000	48600000	60600000	45500000	45000000	60900000	43900000
TRUE	Empty	Cluster of Tropomyosin 1, alpha, isoform CRA_p OS=Rattus norvegicus OX=10116 GN=Tpm1 PE=1 SV=1 (A0A0G2JSQ4)	A0A0G2JSQ4 [8]	Tpm1	29 kDa	TRUE	38300000	34400000	40300000	31000000	34200000	40100000	29100000	38400000	34300000	24600000	44100000	25900000
TRUE	Empty	Succinate--CoA ligase [ADP/GDP-forming] subunit alpha, mitochondrial OS=Rattus norvegicus OX=10116 GN=Suclg1 PE=1 SV=1	A0A0H2UHE1 (+1)	Suclg1	38 kDa		68000000	80100000	71300000	58200000	79000000	76600000	92400000	93500000	91900000	70500000	124000000	54500000
TRUE	Empty	Calnexin OS=Rattus norvegicus OX=10116 GN=Canx PE=1 SV=1	P35565	Canx	67 kDa		43400000	57600000	63800000	55100000	56100000	59800000	40800000	45800000	45500000	50800000	55100000	65500000
TRUE	Empty	Cluster of Rabphilin-3A OS=Rattus norvegicus OX=10116 GN=Rph3a PE=1 SV=1 (F1LPB9)	F1LPB9 [2]	Rph3a	76 kDa	TRUE	20000000	24700000	46200000	27600000	20900000	35200000	27600000	24700000	21500000	30100000	32900000	22200000
TRUE	Empty	Cluster of Guanine nucleotide binding protein, alpha q polypeptide, isoform CRA_a OS=Rattus norvegicus OX=10116 GN=Gnaq PE=1 SV=2 (D4AE68)	D4AE68 [3]	Gnaq	42 kDa	TRUE	29400000	28800000	30500000	22600000	24900000	23000000	27300000	26200000	28000000	22100000	26800000	20000000
TRUE	Empty	MAGUK p55 subfamily member 2 OS=Rattus norvegicus OX=10116 GN=Mpp2 PE=1 SV=2	D3ZAA9	Mpp2	62 kDa	TRUE	36800000	32500000	37700000	29100000	27100000	39200000	32500000	26300000	25600000	34100000	43400000	37600000
TRUE	Empty	T-complex protein 1 subunit alpha OS=Rattus norvegicus OX=10116 GN=Tcp1 PE=1 SV=1	P28480	Tcp1	60 kDa		31300000	36900000	26800000	27000000	28900000	30000000	31900000	38000000	25900000	25700000	28000000	36300000
TRUE	Empty	Alanine--tRNA ligase, cytoplasmic OS=Rattus norvegicus OX=10116 GN=Aars PE=1 SV=3	P50475	Aars	107 kDa		16300000	23300000	20000000	17500000	17900000	20900000	14600000	19300000	16100000	17300000	20800000	16200000
TRUE	Empty	Protein kinase C OS=Rattus norvegicus OX=10116 GN=Prkcb PE=1 SV=1	A0A0G2K5Q0 (+1)	Prkcb	75 kDa	TRUE	41100000	39800000	45900000	33700000	40000000	44800000	37300000	34800000	29200000	35800000	47800000	46200000
TRUE	Empty	Leucine-rich PPR motif-containing protein, mitochondrial OS=Rattus norvegicus OX=10116 GN=Lrpprc PE=1 SV=1	Q5SGE0	Lrpprc	157 kDa		14100000	12600000	12600000	11400000	15000000	12900000	15500000	12800000	11500000	13600000	13600000	11100000
TRUE	Empty	Stress-induced-phosphoprotein 1 OS=Rattus norvegicus OX=10116 GN=Stip1 PE=1 SV=1	O35814	Stip1	63 kDa		46500000	48000000	65900000	48600000	61900000	51000000	53100000	36800000	45600000	49200000	61200000	46700000
TRUE	Empty	Cluster of Eukaryotic initiation factor 4A-II OS=Rattus norvegicus OX=10116 GN=Eif4a2 PE=1 SV=1 (Q5RKI1)	Q5RKI1 [2]	Eif4a2	46 kDa	TRUE	34900000	32100000	28000000	32800000	22800000	39700000	33200000	28900000	35200000	35100000	33900000	28400000
TRUE	Empty	Malate dehydrogenase, cytoplasmic OS=Rattus norvegicus OX=10116 GN=Mdh1 PE=1 SV=3	O88989	Mdh1	36 kDa		249000000	301000000	264000000	129000000	261000000	161000000	276000000	349000000	321000000	183000000	385000000	287000000
TRUE	Empty	Transgelin-3 OS=Rattus norvegicus OX=10116 GN=Tagln3 PE=1 SV=2	P37805	Tagln3	23 kDa	TRUE	70300000	67500000	139000000	80100000	83300000	130000000	74800000	98300000	83200000	59400000	122000000	87600000
TRUE	Empty	Synaptic vesicle glycoprotein 2A OS=Rattus norvegicus OX=10116 GN=Sv2a PE=1 SV=2	Q02563	Sv2a	83 kDa	TRUE	45200000	38600000	57700000	51100000	41700000	37000000	42600000	46600000	50900000	38900000	51100000	50900000
TRUE	Empty	Adenylyl cyclase-associated protein 2 OS=Rattus norvegicus OX=10116 GN=Cap2 PE=1 SV=1	P52481	Cap2	53 kDa	TRUE	35200000	43200000	41900000	37600000	44300000	55500000	38000000	38500000	31000000	40300000	47600000	56200000
TRUE	Empty	Guanine nucleotide-binding protein G(I)/G(S)/G(T) subunit beta-2 OS=Rattus norvegicus OX=10116 GN=Gnb2 PE=1 SV=4	P54313	Gnb2	37 kDa	TRUE	168000000	179000000	153000000	145000000	162000000	191000000	216000000	144000000	164000000	188000000	144000000	146000000
TRUE	Empty	Neural cell adhesion molecule L1 OS=Rattus norvegicus OX=10116 GN=L1cam PE=1 SV=2	D3ZPC4	L1cam	140 kDa	TRUE	24100000	29600000	34000000	31800000	28400000	32000000	28300000	29700000	27100000	25600000	31000000	29000000
TRUE	Empty	Reticulon OS=Rattus norvegicus OX=10116 GN=Rtn4 PE=1 SV=1	F1LQN3 (+1)	Rtn4	126 kDa		36800000	27900000	37300000	26100000	26800000	37000000	24300000	31300000	31400000	30900000	33600000	34800000
TRUE	Empty	Sodium/calcium exchanger 2 OS=Rattus norvegicus OX=10116 GN=Slc8a2 PE=1 SV=1	P48768	Slc8a2	101 kDa		27300000	33800000	39600000	36900000	30000000	36200000	29900000	28400000	33000000	43000000	35900000	32600000
TRUE	Empty	Cluster of Tropomyosin alpha-3 chain OS=Rattus norvegicus OX=10116 GN=Tpm3 PE=1 SV=2 (Q63610)	Q63610 [2]	Tpm3	29 kDa	TRUE	59400000	55500000	60000000	62700000	46900000	69500000	56300000	51000000	53700000	45800000	58500000	52000000
TRUE	Empty	Protein kinase C gamma type OS=Rattus norvegicus OX=10116 GN=Prkcg PE=1 SV=1	P63319	Prkcg	78 kDa	TRUE	28100000	26600000	28200000	31500000	27300000	28700000	19600000	27200000	36500000	24300000	28700000	22300000
TRUE	Empty	Cluster of CaM kinase-like vesicle-associated protein OS=Rattus norvegicus OX=10116 GN=Camkv PE=1 SV=1 (Q63092)	Q63092 [2]	Camkv	54 kDa	TRUE	35200000	36900000	44600000	30200000	34100000	34300000	50300000	47100000	47500000	35700000	38200000	31300000
TRUE	Empty	Heterogeneous nuclear ribonucleoproteins A2/B1 OS=Rattus norvegicus OX=10116 GN=Hnrnpa2b1 PE=1 SV=1	A7VJC2 (+1)	Hnrnpa2b1	37 kDa		68700000	53500000	96200000	49200000	50100000	92900000	60700000	52300000	73300000	64600000	82100000	74800000
TRUE	Empty	Cluster of Phosphoglucomutase 1 OS=Rattus norvegicus OX=10116 GN=Pgm1 PE=1 SV=2 (Q499Q4)	Q499Q4 [2]	Pgm1	61 kDa	TRUE	32000000	28800000	29400000	27900000	29500000	27900000	27500000	32200000	23800000	31400000	31800000	27200000
TRUE	Empty	Cluster of Pleckstrin and Sec7 domain-containing 3 OS=Rattus norvegicus OX=10116 GN=Psd3 PE=1 SV=3 (D3ZFY7)	D3ZFY7 [4]	Psd3	112 kDa	TRUE	52300000	46400000	60900000	52100000	38300000	83000000	43600000	63700000	65100000	49700000	52300000	41200000
TRUE	Empty	Cluster of Drebrin OS=Rattus norvegicus OX=10116 GN=Dbn1 PE=1 SV=1 (A0A0H2UHL9)	A0A0H2UHL9 [2]	Dbn1	77 kDa	TRUE	30400000	39000000	49300000	37200000	27700000	54400000	29600000	34700000	35700000	33500000	47300000	36400000
TRUE	Empty	Voltage-dependent calcium channel subunit alpha-2/delta-1 OS=Rattus norvegicus OX=10116 GN=Cacna2d1 PE=1 SV=3	D3ZKP9 (+1)	Cacna2d1	124 kDa	TRUE	28500000	21400000	30100000	25800000	23400000	32600000	27400000	29300000	20900000	22000000	29100000	24600000
TRUE	Empty	Synaptopodin OS=Rattus norvegicus OX=10116 GN=Synpo PE=1 SV=2	Q9Z327	Synpo	100 kDa		32500000	34400000	46900000	31700000	25100000	43000000	29800000	34200000	22000000	29400000	39200000	34900000
TRUE	Empty	Phosphodiesterase OS=Rattus norvegicus OX=10116 GN=Pde2a PE=1 SV=1	F8WFW5	Pde2a	105 kDa	TRUE	19200000	19600000	18000000	20400000	20600000	22500000	17900000	21300000	17500000	21400000	24000000	14400000
TRUE	Empty	Neural cell adhesion molecule 2 OS=Rattus norvegicus OX=10116 GN=Ncam2 PE=1 SV=1	A0A0G2K7P9 (+1)	Ncam2	93 kDa	TRUE	21400000	20200000	36000000	22800000	19000000	30500000	21700000	28500000	27400000	29300000	36800000	24500000
TRUE	Empty	T-complex protein 1 subunit delta OS=Rattus norvegicus OX=10116 GN=Cct4 PE=1 SV=3	Q7TPB1	Cct4	58 kDa		26800000	26800000	29300000	25000000	23400000	26300000	25700000	24200000	26000000	34100000	35500000	27400000
TRUE	Empty	Cluster of Long-chain-fatty-acid--CoA ligase 6 OS=Rattus norvegicus OX=10116 GN=Acsl6 PE=1 SV=2 (A0A0A6YYM0)	A0A0A6YYM0 [2]	Acsl6	81 kDa	TRUE	23800000	23700000	19200000	18600000	23400000	20100000	25500000	27300000	14500000	26300000	25000000	23000000
TRUE	Empty	DnaJ heat shock protein family (Hsp40) member C6 OS=Rattus norvegicus OX=10116 GN=Dnajc6 PE=1 SV=1	A0A0G2JY26	Dnajc6	102 kDa	TRUE	34100000	32900000	47700000	27500000	38400000	37900000	37100000	34600000	34100000	40700000	28400000	48900000
TRUE	Empty	ATP-dependent 6-phosphofructokinase, liver type OS=Rattus norvegicus OX=10116 GN=Pfkl PE=1 SV=3	P30835	Pfkl	85 kDa	TRUE	36600000	28300000	24200000	26900000	34500000	26400000	27500000	30500000	28000000	31300000	23000000	21900000
TRUE	Empty	CLIP-associating protein 2 OS=Rattus norvegicus OX=10116 GN=Clasp2 PE=1 SV=1	Q99JD4	Clasp2	141 kDa	TRUE	9760000	12900000	12700000	16300000	11100000	13400000	11200000	12200000	15600000	13600000	10500000	11500000
TRUE	Empty	Cluster of Copine 6 OS=Rattus norvegicus OX=10116 GN=Cpne6 PE=1 SV=2 (D4ACG7)	D4ACG7 [9]	Cpne6	62 kDa	TRUE	14200000	14700000	12200000	14700000	17400000	15400000	14000000	16300000	13500000	13400000	14900000	12600000
TRUE	Empty	Cluster of N-myc downstream regulated gene 2, isoform CRA_b OS=Rattus norvegicus OX=10116 GN=Ndrg2 PE=1 SV=1 (A0A0G2JSU4)	A0A0G2JSU4 [3]	Ndrg2	39 kDa	TRUE	43800000	43900000	60800000	44100000	49500000	43600000	43000000	48700000	36200000	49200000	79900000	46800000
TRUE	Empty	Cluster of Phosphatidylinositol 4-kinase alpha OS=Rattus norvegicus OX=10116 GN=Pi4ka PE=1 SV=2 (O08662)	O08662 [2]	Pi4ka	237 kDa	TRUE	12100000	7650000	9370000	11400000	9840000	9840000	11300000	10900000	9070000	9590000	9460000	7830000
TRUE	Empty	Importin subunit beta-1 OS=Rattus norvegicus OX=10116 GN=Kpnb1 PE=1 SV=1	F2Z3Q8	Kpnb1	97 kDa		28300000	19400000	23000000	24700000	22700000	22900000	25700000	18900000	19500000	22300000	24600000	22100000
TRUE	Empty	Chaperonin containing Tcp1, subunit 6A (Zeta 1) OS=Rattus norvegicus OX=10116 GN=Cct6a PE=1 SV=1	Q3MHS9	Cct6a	58 kDa		36700000	29400000	31200000	29600000	34800000	26300000	37000000	32200000	29900000	25200000	36100000	21700000
TRUE	Empty	Cluster of Inositol 1,4,5-trisphosphate receptor type 1 OS=Rattus norvegicus OX=10116 GN=Itpr1 PE=1 SV=2 (A0A0A0MY31)	A0A0A0MY31 [7]	Itpr1	309 kDa	TRUE	19400000	14700000	13700000	17900000	17400000	9790000	13600000	18100000	16100000	17900000	13900000	13500000
TRUE	Empty	T-complex protein 1 subunit eta OS=Rattus norvegicus OX=10116 GN=Cct7 PE=1 SV=1	D4AC23	Cct7	60 kDa		33000000	22900000	27100000	21400000	27500000	23100000	26700000	32800000	25900000	25200000	27200000	23900000
TRUE	Empty	Succinate--CoA ligase [ADP-forming] subunit beta, mitochondrial OS=Rattus norvegicus OX=10116 GN=Sucla2 PE=1 SV=1	F1LM47	Sucla2	50 kDa		81300000	67500000	106000000	81300000	78200000	80000000	90700000	76000000	76000000	71600000	83000000	107000000
TRUE	Empty	Amino acid transporter OS=Rattus norvegicus OX=10116 GN=Slc1a3 PE=1 SV=1	A0A0G2KAS7 (+2)	Slc1a3	55 kDa		48600000	45700000	155000000	53800000	74000000	68500000	52000000	49200000	70100000	67200000	73200000	60900000
TRUE	Empty	Phosphatidylethanolamine-binding protein 1 OS=Rattus norvegicus OX=10116 GN=Pebp1 PE=1 SV=3	P31044	Pebp1	21 kDa		239000000	336000000	178000000	204000000	304000000	231000000	349000000	369000000	214000000	156000000	343000000	240000000
TRUE	Empty	NADH dehydrogenase [ubiquinone] iron-sulfur protein 2, mitochondrial OS=Rattus norvegicus OX=10116 GN=Ndufs2 PE=1 SV=1	Q641Y2	Ndufs2	53 kDa	TRUE	50800000	48500000	38400000	49300000	36600000	51400000	47100000	56700000	68700000	53800000	52600000	43700000
TRUE	Empty	Cytochrome c-1 OS=Rattus norvegicus OX=10116 GN=Cyc1 PE=1 SV=3	D3ZFQ8	Cyc1	35 kDa		47000000	69800000	55600000	58100000	35500000	87300000	46300000	37400000	69400000	38700000	67600000	58400000
TRUE	Empty	Aldehyde dehydrogenase family 5, subfamily A1 OS=Rattus norvegicus OX=10116 GN=Aldh5a1 PE=1 SV=1	G3V945	Aldh5a1	56 kDa		37800000	36000000	41300000	40000000	26700000	39700000	34400000	34300000	36600000	31700000	36100000	30100000
TRUE	Empty	Dual specificity mitogen-activated protein kinase kinase 1 OS=Rattus norvegicus OX=10116 GN=Map2k1 PE=1 SV=2	Q01986	Map2k1	43 kDa	TRUE	35500000	49800000	63600000	44200000	42800000	50100000	46400000	51300000	34000000	42300000	43900000	38100000
TRUE	Empty	Mitochondrial 2-oxoglutarate/malate carrier protein OS=Rattus norvegicus OX=10116 GN=Slc25a11 PE=1 SV=1	G3V6H5	Slc25a11	34 kDa		59900000	49500000	55700000	48400000	54200000	56100000	56500000	64900000	50300000	44500000	53900000	44200000
TRUE	Empty	Atlastin-1 OS=Rattus norvegicus OX=10116 GN=Atl1 PE=1 SV=1	Q6PST4	Atl1	63 kDa	TRUE	18600000	16100000	21500000	19000000	21900000	25600000	20200000	21000000	17300000	12700000	20500000	13500000
TRUE	Empty	Intercellular adhesion molecule 5 OS=Rattus norvegicus OX=10116 GN=Icam5 PE=1 SV=1	D4A435	Icam5	97 kDa		37500000	53000000	58200000	48700000	44700000	76500000	47000000	51000000	34800000	59600000	43000000	43600000
TRUE	Empty	Acetyl-CoA acetyltransferase, mitochondrial OS=Rattus norvegicus OX=10116 GN=Acat1 PE=1 SV=1	P17764	Acat1	45 kDa		44200000	55400000	66200000	42000000	46000000	88700000	40600000	44000000	55700000	58300000	82700000	45400000
TRUE	Empty	Visinin-like protein 1 OS=Rattus norvegicus OX=10116 GN=Vsnl1 PE=1 SV=2	P62762	Vsnl1	22 kDa	TRUE	109000000	96900000	155000000	97200000	108000000	146000000	109000000	78800000	94700000	101000000	115000000	87800000
TRUE	Empty	ERC protein 2 OS=Rattus norvegicus OX=10116 GN=Erc2 PE=1 SV=1	Q8K3M6	Erc2	111 kDa	TRUE	10200000	9860000	15000000	8880000	9030000	14100000	7200000	8580000	10500000	11700000	12400000	10500000
TRUE	Empty	Voltage-dependent anion-selective channel protein 2 OS=Rattus norvegicus OX=10116 GN=Vdac2 PE=1 SV=2	P81155	Vdac2	32 kDa	TRUE	166000000	137000000	179000000	163000000	128000000	163000000	163000000	201000000	163000000	167000000	186000000	150000000
TRUE	Empty	Neuroplastin OS=Rattus norvegicus OX=10116 GN=Nptn PE=1 SV=2	P97546	Nptn	44 kDa		37100000	37300000	60700000	33300000	42700000	64000000	58700000	39500000	39900000	36600000	45900000	44000000
TRUE	Empty	Cluster of Homer protein homolog 1 OS=Rattus norvegicus OX=10116 GN=Homer1 PE=1 SV=1 (A0A0H2UI35)	A0A0H2UI35 [4]	Homer1	41 kDa	TRUE	33300000	47400000	54800000	56500000	36900000	59100000	35200000	37200000	39300000	44400000	40000000	37500000
TRUE	Empty	Gephyrin OS=Rattus norvegicus OX=10116 GN=Gphn PE=1 SV=3	Q03555	Gphn	83 kDa		18400000	16300000	20100000	17700000	17300000	18700000	19500000	18300000	14000000	19600000	20400000	15800000
TRUE	Empty	Cluster of Kinesin-like protein OS=Rattus norvegicus OX=10116 GN=Kif5c PE=1 SV=3 (G3V6L4)	G3V6L4 [3]	Kif5c	109 kDa	TRUE	9860000	7510000	12200000	8600000	11800000	11400000	6840000	8110000	8820000	9380000	12300000	7300000
TRUE	Empty	Cluster of ATP synthase subunit gamma, mitochondrial OS=Rattus norvegicus OX=10116 GN=Atp5f1c PE=1 SV=2 (P35435)	P35435 [3]	Atp5f1c	30 kDa	TRUE	66400000	75900000	100000000	91900000	75500000	203000000	84800000	76300000	72300000	94000000	111000000	87100000
TRUE	Empty	Trifunctional enzyme subunit alpha, mitochondrial OS=Rattus norvegicus OX=10116 GN=Hadha PE=1 SV=2	Q64428	Hadha	83 kDa		21200000	20600000	17900000	21300000	24200000	22800000	24200000	21900000	19200000	20100000	20800000	20000000
TRUE	Empty	Cluster of Neurexin-3 OS=Rattus norvegicus OX=10116 GN=Nrxn3 PE=1 SV=1 (Q07310)	Q07310 [4]	Nrxn3	174 kDa	TRUE	9900000	11700000	13600000	14200000	9690000	15600000	8230000	10400000	7610000	11300000	13200000	12500000
TRUE	Empty	Mitochondrial proton/calcium exchanger protein OS=Rattus norvegicus OX=10116 GN=Letm1 PE=1 SV=1	Q5XIN6	Letm1	83 kDa		34000000	36800000	40200000	28100000	38500000	37600000	33200000	36900000	35100000	35400000	35900000	33100000
TRUE	Empty	Cluster of Neuron-specific calcium-binding protein hippocalcin OS=Rattus norvegicus OX=10116 GN=Hpca PE=1 SV=2 (P84076)	P84076 [2]	Hpca	22 kDa	TRUE	48900000	49700000	58300000	47400000	60400000	59900000	52300000	62300000	43800000	56100000	61900000	57100000
TRUE	Empty	Myelin proteolipid protein OS=Rattus norvegicus OX=10116 GN=Plp1 PE=1 SV=2	P60203	Plp1	30 kDa		2180000000	935000000	830000000	1510000000	2250000000	1500000000	2000000000	792000000	922000000	2500000000	2830000000	1540000000
TRUE	Empty	Cluster of Ubiquitin-specific peptidase 9, X-linked OS=Rattus norvegicus OX=10116 GN=Usp9x PE=1 SV=1 (A0A0G2K2C7)	A0A0G2K2C7 [3]	Usp9x	290 kDa	TRUE	9380000	7410000	9570000	7390000	9560000	9970000	9640000	9490000	10200000	11800000	7650000	6710000
TRUE	Empty	V-type proton ATPase subunit H OS=Rattus norvegicus OX=10116 GN=Atp6v1h PE=1 SV=1	A0A0G2K9J2	Atp6v1h	56 kDa	TRUE	47300000	48200000	59700000	46100000	44200000	46200000	43900000	65600000	38100000	42900000	50700000	46400000
TRUE	Empty	cAMP-dependent protein kinase type II-beta regulatory subunit OS=Rattus norvegicus OX=10116 GN=Prkar2b PE=1 SV=3	P12369	Prkar2b	46 kDa	TRUE	47400000	55900000	59300000	39600000	70600000	68400000	63000000	61100000	45000000	42900000	70500000	53200000
TRUE	Empty	Alpha-soluble NSF attachment protein OS=Rattus norvegicus OX=10116 GN=Napa PE=1 SV=2	P54921	Napa	33 kDa	TRUE	37200000	31100000	38300000	40200000	41400000	44600000	50200000	41500000	36700000	50900000	50600000	65900000
TRUE	Empty	NADH dehydrogenase [ubiquinone] 1 alpha subcomplex subunit 9, mitochondrial OS=Rattus norvegicus OX=10116 GN=Ndufa9 PE=1 SV=2	Q5BK63	Ndufa9	43 kDa		54200000	65700000	50400000	50200000	51300000	45700000	34600000	49000000	44700000	45100000	46700000	47900000
TRUE	Empty	4F2 cell-surface antigen heavy chain OS=Rattus norvegicus OX=10116 GN=Slc3a2 PE=1 SV=1	A0A0H2UHQ0 (+1)	Slc3a2	62 kDa		41900000	48600000	40900000	49500000	54700000	43200000	51300000	44300000	45900000	45400000	46700000	38900000
TRUE	Empty	Synaptotagmin II OS=Rattus norvegicus OX=10116 GN=Syt2 PE=1 SV=1	G3V6M3 (+1)	Syt2	47 kDa	TRUE	44900000	68600000	88300000	47100000	53900000	87800000	46400000	56900000	40900000	56200000	65700000	39500000
TRUE	Empty	SH3-containing GRB2-like protein 3-interacting protein 1 OS=Rattus norvegicus OX=10116 GN=Sgip1 PE=1 SV=3	F1M1Y0 (+1)	Sgip1	89 kDa	TRUE	21800000	23100000	22900000	26400000	22700000	24200000	19800000	21400000	17600000	22700000	28200000	21400000
TRUE	Empty	Cytoplasmic FMR1-interacting protein OS=Rattus norvegicus OX=10116 GN=Cyfip1 PE=1 SV=1	A0A0G2K472	Cyfip1	145 kDa	TRUE	19300000	34100000	10100000	25900000	25000000	24900000	23600000	20000000	21000000	23900000	20200000	23500000
TRUE	Empty	Disks large homolog 1 OS=Rattus norvegicus OX=10116 GN=Dlg1 PE=1 SV=1	A0A0G2K1M2 (+1)	Dlg1	101 kDa	TRUE	17100000	23500000	21500000	25400000	23200000	36500000	18000000	26000000	17200000	24200000	23500000	21600000
TRUE	Empty	26S proteasome non-ATPase regulatory subunit 2 OS=Rattus norvegicus OX=10116 GN=Psmd2 PE=1 SV=1	Q4FZT9	Psmd2	100 kDa		10700000	10400000	11500000	9650000	13300000	9390000	15400000	11500000	10400000	9960000	12600000	8320000
TRUE	Empty	Kinesin family member 21A OS=Rattus norvegicus OX=10116 GN=Kif21a PE=1 SV=2	D3ZCG2 (+1)	Kif21a	185 kDa	TRUE	10700000	12700000	13700000	9840000	11400000	14000000	13300000	12100000	11900000	11900000	13000000	10800000
TRUE	Empty	Cluster of S-adenosylhomocysteine hydrolase-like protein 1 OS=Rattus norvegicus OX=10116 GN=Ahcyl1 PE=1 SV=2 (B5DFN2)	B5DFN2 [2]	Ahcyl1	54 kDa	TRUE	48300000	28400000	33500000	40600000	33500000	36600000	30900000	19300000	25100000	26000000	46100000	38700000
TRUE	Empty	Cluster of Phosphate carrier protein, mitochondrial OS=Rattus norvegicus OX=10116 GN=Slc25a3 PE=1 SV=1 (G3V741)	G3V741 [2]	Slc25a3	40 kDa	TRUE	124000000	110000000	123000000	141000000	148000000	144000000	152000000	165000000	123000000	106000000	210000000	172000000
TRUE	Empty	Cluster of Glutathione S-transferase Mu 1 OS=Rattus norvegicus OX=10116 GN=Gstm1 PE=1 SV=2 (P04905)	P04905 [2]	Gstm1	26 kDa	TRUE	36900000	28500000	66200000	33900000	33400000	68700000	44600000	45200000	90200000	49500000	69100000	40400000
TRUE	Empty	Histone H4 OS=Rattus norvegicus OX=10116 GN=Hist1h4b PE=1 SV=2	P62804	Hist1h4b	11 kDa		168000000	214000000	298000000	167000000	144000000	210000000	262000000	171000000	281000000	289000000	152000000	282000000
TRUE	Empty	Cluster of Glutathione S-transferase Yb-3 OS=Rattus norvegicus OX=10116 GN=Gstm3 PE=1 SV=2 (P08009)	P08009 [2]	Gstm3	26 kDa	TRUE	68600000	62300000	86900000	69500000	80600000	77300000	76000000	84900000	65000000	68600000	122000000	46200000
TRUE	Empty	Neurabin-1 OS=Rattus norvegicus OX=10116 GN=Ppp1r9a PE=1 SV=1	O35867	Ppp1r9a	123 kDa	TRUE	15800000	11700000	12700000	13600000	13500000	15000000	16200000	13400000	13500000	12300000	14300000	12800000
TRUE	Empty	Aldehyde dehydrogenase family 6, subfamily A1, isoform CRA_b OS=Rattus norvegicus OX=10116 GN=Aldh6a1 PE=1 SV=1	G3V7J0 (+1)	Aldh6a1	58 kDa	TRUE	23800000	27700000	19500000	20900000	18300000	25700000	19700000	26400000	17800000	24100000	27100000	22000000
TRUE	Empty	Purine nucleoside phosphorylase OS=Rattus norvegicus OX=10116 GN=Pnp PE=1 SV=1	P85973	Pnp	32 kDa		37100000	35900000	27100000	38800000	45400000	40000000	31000000	35100000	28200000	39900000	39000000	37300000
TRUE	Empty	Ketimine reductase mu-crystallin OS=Rattus norvegicus OX=10116 GN=Crym PE=1 SV=1	Q9QYU4	Crym	34 kDa		33300000	58200000	37700000	44900000	38300000	57000000	61800000	49900000	63800000	49700000	55700000	31500000
TRUE	Empty	Actin-related protein 2 OS=Rattus norvegicus OX=10116 GN=Actr2 PE=2 SV=1	Q5M7U6	Actr2	45 kDa	TRUE	41600000	53500000	64500000	62700000	49400000	69000000	42500000	67600000	48200000	45700000	64900000	33000000
TRUE	Empty	NAD-dependent protein deacetylase OS=Rattus norvegicus OX=10116 GN=Sirt2 PE=1 SV=1	A0A0G2JWM2	Sirt2	43 kDa		53000000	38000000	44800000	28500000	51600000	29300000	34400000	41700000	29300000	40300000	37700000	37500000
TRUE	Empty	SET-binding factor 1 OS=Rattus norvegicus OX=10116 GN=Sbf1 PE=1 SV=1	M0RAP5	Sbf1	211 kDa	TRUE	12000000	10500000	8740000	9820000	10700000	9510000	10300000	10400000	8780000	8150000	10200000	8030000
TRUE	Empty	Fumarate hydratase, mitochondrial OS=Rattus norvegicus OX=10116 GN=Fh PE=1 SV=1	P14408	Fh	54 kDa		56300000	56500000	57200000	63400000	49200000	53100000	59800000	68300000	42100000	54000000	54600000	40500000
TRUE	Empty	Cluster of Transforming protein RhoA OS=Rattus norvegicus OX=10116 GN=Rhoa PE=1 SV=1 (P61589)	P61589 [2]	Rhoa	22 kDa	TRUE	50000000	48000000	65900000	45000000	40900000	71100000	50800000	54800000	45100000	53100000	69300000	50400000
TRUE	Empty	Malic enzyme OS=Rattus norvegicus OX=10116 GN=Me3 PE=3 SV=2	F1M5N4	Me3	67 kDa	TRUE	35500000	26700000	26200000	26400000	38700000	22600000	34400000	30500000	34800000	27700000	35500000	24000000
TRUE	Empty	Cluster of Catenin delta-2 OS=Rattus norvegicus OX=10116 GN=Ctnnd2 PE=1 SV=3 (F1M787)	F1M787 [2]	Ctnnd2	134 kDa	TRUE	10500000	9560000	11700000	10400000	9320000	12200000	11500000	9240000	10500000	10400000	10500000	8450000
TRUE	Empty	Cluster of Lamin A, isoform CRA_b OS=Rattus norvegicus OX=10116 GN=Lmna PE=1 SV=1 (G3V8L3)	G3V8L3 [2]	Lmna	74 kDa	TRUE	11400000	14400000	17800000	12000000	13900000	17100000	12900000	14700000	15600000	14200000	15600000	14100000
TRUE	Empty	Actin-related protein 3 OS=Rattus norvegicus OX=10116 GN=Actr3 PE=1 SV=1	A0A0G2K1C0 (+1)	Actr3	48 kDa	TRUE	52300000	56300000	59900000	43600000	52600000	42500000	55100000	50700000	52400000	52400000	61800000	38900000
TRUE	Empty	Elongation factor 1-gamma OS=Rattus norvegicus OX=10116 GN=Eef1g PE=2 SV=3	Q68FR6	Eef1g	50 kDa	TRUE	34500000	36400000	50400000	43200000	47800000	56500000	37400000	52900000	32400000	45900000	53600000	44000000
TRUE	Empty	Secernin-1 OS=Rattus norvegicus OX=10116 GN=Scrn1 PE=1 SV=1	Q6AY84	Scrn1	46 kDa		49400000	43700000	57900000	33500000	34100000	59400000	32700000	30900000	34100000	45500000	50300000	40700000
TRUE	Empty	Cluster of Heterogeneous nuclear ribonucleoprotein H OS=Rattus norvegicus OX=10116 GN=Hnrnph1 PE=1 SV=1 (A0A0G2JTG7)	A0A0G2JTG7 [2]	Hnrnph1	49 kDa	TRUE	18600000	37500000	59800000	21100000	37000000	38600000	24900000	35100000	28200000	26800000	41300000	30900000
TRUE	Empty	Cluster of Aldehyde dehydrogenase, mitochondrial OS=Rattus norvegicus OX=10116 GN=Aldh2 PE=1 SV=1 (P11884)	P11884 [2]	Aldh2	56 kDa	TRUE	28500000	23900000	27600000	26400000	29300000	28400000	27000000	26800000	24100000	33600000	29900000	28200000
TRUE	Empty	Cluster of Prohibitin OS=Rattus norvegicus OX=10116 GN=Phb PE=1 SV=1 (P67779)	P67779 [2]	Phb	30 kDa	TRUE	52300000	61700000	73600000	69600000	54100000	81400000	71200000	58400000	70400000	66500000	67800000	58300000
TRUE	Empty	Voltage-dependent anion-selective channel protein 3 OS=Rattus norvegicus OX=10116 GN=Vdac3 PE=1 SV=1	A0A0G2JSR0 (+1)	Vdac3	31 kDa	TRUE	110000000	129000000	135000000	140000000	142000000	218000000	123000000	173000000	93800000	133000000	215000000	165000000
TRUE	Empty	Heterogeneous nuclear ribonucleoprotein U OS=Rattus norvegicus OX=10116 GN=Hnrnpu PE=1 SV=1	Q6IMY8	Hnrnpu	88 kDa	TRUE	25300000	26900000	28200000	29900000	27800000	30600000	34600000	25400000	33200000	32500000	34800000	35700000
TRUE	Empty	Adaptor-related protein complex 3 subunit delta 1 OS=Rattus norvegicus OX=10116 GN=Ap3d1 PE=1 SV=1	B5DFK6	Ap3d1	136 kDa		20200000	20100000	14800000	20900000	16800000	14100000	22100000	20100000	24100000	17200000	15200000	19700000
TRUE	Empty	NSF attachment protein gamma OS=Rattus norvegicus OX=10116 GN=Napg PE=1 SV=1	A0A0G2K350	Napg	35 kDa		35400000	38900000	45800000	45600000	36800000	50100000	24000000	41400000	36100000	37900000	41000000	36200000
TRUE	Empty	ATP synthase F(0) complex subunit B1, mitochondrial OS=Rattus norvegicus OX=10116 GN=Atp5pb PE=1 SV=1	P19511	Atp5pb	29 kDa		55700000	53200000	143000000	61800000	57000000	111000000	83900000	135000000	63400000	59800000	71600000	87400000
TRUE	Empty	ARF GTPase-activating protein GIT1 OS=Rattus norvegicus OX=10116 GN=Git1 PE=1 SV=1	Q9Z272	Git1	85 kDa		9260000	13800000	16800000	16100000	16200000	18700000	18300000	15700000	11100000	13500000	19500000	13700000
TRUE	Empty	EH domain-containing protein 3 OS=Rattus norvegicus OX=10116 GN=Ehd3 PE=1 SV=2	Q8R491	Ehd3	61 kDa	TRUE	24000000	30200000	23000000	32400000	20500000	24100000	23600000	25900000	24600000	25400000	22700000	24700000
TRUE	Empty	Cluster of NADH dehydrogenase [ubiquinone] 1 alpha subcomplex subunit 10, mitochondrial OS=Rattus norvegicus OX=10116 GN=Ndufa10 PE=1 SV=1 (Q561S0)	Q561S0 [2]	Ndufa10	40 kDa	TRUE	71500000	57600000	83200000	75600000	69200000	90500000	50800000	92900000	47300000	71600000	77400000	77600000
TRUE	Empty	Dynactin subunit 2 OS=Rattus norvegicus OX=10116 GN=Dctn2 PE=1 SV=1	A0A0G2JUC7 (+1)	Dctn2	46 kDa		45000000	36200000	64200000	46800000	42900000	65900000	48000000	43400000	50100000	45400000	46200000	39400000
TRUE	Empty	Apolipoprotein E OS=Rattus norvegicus OX=10116 GN=Apoe PE=1 SV=1	A0A0G2K151 (+1)	Apoe	41 kDa		55200000	46900000	86700000	46800000	64600000	65200000	66600000	67100000	45100000	48400000	64600000	46800000
TRUE	Empty	Protein disulfide-isomerase OS=Rattus norvegicus OX=10116 GN=P4hb PE=1 SV=2	P04785	P4hb	57 kDa	TRUE	21900000	26400000	33300000	15500000	22800000	28800000	18200000	18400000	18800000	22300000	31600000	21300000
TRUE	Empty	RCG47744, isoform CRA_c OS=Rattus norvegicus OX=10116 GN=LOC100911440 PE=1 SV=1	A0A0G2K5L2	LOC100911440	35 kDa	TRUE	64900000	59200000	91000000	86800000	63800000	87000000	46800000	76700000	63100000	52600000	108000000	52400000
TRUE	Empty	Cluster of Cell division control protein 42 homolog OS=Rattus norvegicus OX=10116 GN=Cdc42 PE=1 SV=1 (A0A0G2JSM8)	A0A0G2JSM8 [2]	Cdc42	21 kDa	TRUE	84900000	66200000	87600000	75600000	73200000	105000000	81200000	77800000	69800000	65400000	81000000	58400000
TRUE	Empty	Cluster of DEAD-box helicase 3, X-linked OS=Rattus norvegicus OX=10116 GN=Ddx3x PE=1 SV=1 (A0A0G2K719)	A0A0G2K719 [4]	Ddx3x	73 kDa	TRUE	16300000	17200000	14000000	17900000	16400000	14500000	27600000	17600000	13700000	14600000	15200000	24000000
TRUE	Empty	Cluster of SH3 and multiple ankyrin repeat domains protein 2 OS=Rattus norvegicus OX=10116 GN=Shank2 PE=1 SV=2 (Q9QX74)	Q9QX74 [2]	Shank2	159 kDa	TRUE	10100000	12600000	11200000	11800000	12200000	15600000	11800000	14200000	10100000	10900000	9460000	10100000
TRUE	Empty	Catenin alpha 2 OS=Rattus norvegicus OX=10116 GN=Ctnna2 PE=1 SV=3	D4A6H8	Ctnna2	53 kDa	TRUE	15800000	16600000	24000000	18000000	16100000	23000000	18400000	18700000	16700000	16100000	18600000	12700000
TRUE	Empty	Glutamate decarboxylase 2 OS=Rattus norvegicus OX=10116 GN=Gad2 PE=1 SV=1	Q05683	Gad2	65 kDa	TRUE	29500000	18300000	27600000	25800000	28300000	38700000	27600000	23700000	25500000	24500000	35900000	20400000
TRUE	Empty	Cluster of Reticulon-1 OS=Rattus norvegicus OX=10116 GN=Rtn1 PE=1 SV=1 (Q64548)	Q64548 [2]	Rtn1	83 kDa	TRUE	68100000	84900000	73800000	52100000	79300000	91300000	62100000	67000000	69000000	75200000	89400000	63700000
TRUE	Empty	Phosphatidylinositol transfer protein alpha isoform OS=Rattus norvegicus OX=10116 GN=Pitpna PE=1 SV=2	P16446	Pitpna	32 kDa	TRUE	36800000	54300000	68700000	33700000	45100000	45500000	52000000	39600000	42400000	48800000	55000000	51100000
TRUE	Empty	O-linked N-acetylglucosamine (GlcNAc) transferase (UDP-N-acetylglucosamine:polypeptide-N-acetylglucosaminyl transferase), isoform CRA_a OS=Rattus norvegicus OX=10116 GN=Ogt PE=1 SV=1	A0A0G2K3V4	Ogt	117 kDa		12100000	13400000	10800000	12900000	14100000	17200000	14800000	15600000	15600000	15700000	10300000	15800000
TRUE	Empty	Limbic system-associated membrane protein OS=Rattus norvegicus OX=10116 GN=Lsamp PE=1 SV=1	Q62813	Lsamp	37 kDa	TRUE	75500000	53100000	117000000	58100000	56200000	122000000	61200000	76400000	61900000	72100000	70400000	60800000
TRUE	Empty	Peroxiredoxin 5, isoform CRA_c OS=Rattus norvegicus OX=10116 GN=Prdx5 PE=1 SV=1	A0A0G2JSS8 (+1)	Prdx5	22 kDa		131000000	148000000	144000000	137000000	155000000	193000000	165000000	157000000	159000000	138000000	200000000	189000000
TRUE	Empty	Spectrin beta chain OS=Rattus norvegicus OX=10116 GN=Sptb PE=1 SV=1	A0A140UHX6	Sptb	268 kDa	TRUE	32000000	8750000	17100000	10700000	9410000	12600000	10200000	11000000	29900000	38500000	12500000	12700000
TRUE	Empty	Isocitrate dehydrogenase [NADP], mitochondrial OS=Rattus norvegicus OX=10116 GN=Idh2 PE=1 SV=2	P56574	Idh2	51 kDa	TRUE	27800000	32300000	28500000	27400000	28500000	32500000	27900000	23600000	27500000	28200000	28400000	35800000
TRUE	Empty	V-type proton ATPase subunit OS=Rattus norvegicus OX=10116 GN=Atp6v0d1 PE=1 SV=1	Q5M7T6	Atp6v0d1	40 kDa		104000000	138000000	131000000	101000000	117000000	123000000	143000000	95100000	73800000	124000000	119000000	115000000
TRUE	Empty	Protein kinase C OS=Rattus norvegicus OX=10116 GN=Prkca PE=1 SV=3	F1LS98 (+1)	Prkca	77 kDa	TRUE	32800000	28100000	30600000	26400000	27700000	35000000	28800000	28100000	21600000	33800000	33600000	33800000
TRUE	Empty	Ezrin OS=Rattus norvegicus OX=10116 GN=Ezr PE=1 SV=1	A0A0G2K890 (+1)	Ezr	69 kDa	TRUE	21400000	20600000	20200000	19400000	16900000	25600000	22900000	19400000	21700000	20000000	17300000	23600000
TRUE	Empty	Thy-1 membrane glycoprotein OS=Rattus norvegicus OX=10116 GN=Thy1 PE=1 SV=1	P01830	Thy1	18 kDa	TRUE	157000000	157000000	287000000	171000000	106000000	162000000	262000000	120000000	174000000	140000000	153000000	165000000
TRUE	Empty	Glycerol-3-phosphate dehydrogenase, mitochondrial OS=Rattus norvegicus OX=10116 GN=Gpd2 PE=1 SV=1	P35571	Gpd2	81 kDa	TRUE	15300000	17400000	20600000	18600000	16400000	23500000	21300000	21600000	16700000	18500000	22000000	18100000
TRUE	Empty	Sideroflexin-3 OS=Rattus norvegicus OX=10116 GN=Sfxn3 PE=2 SV=1	Q9JHY2	Sfxn3	35 kDa	TRUE	77100000	71700000	66600000	65300000	66900000	71200000	54200000	71800000	65500000	57400000	87200000	48200000
TRUE	Empty	Platelet-activating factor acetylhydrolase IB subunit alpha OS=Rattus norvegicus OX=10116 GN=Pafah1b1 PE=1 SV=2	P63004	Pafah1b1	47 kDa		20400000	40200000	31300000	28800000	20200000	36700000	29900000	29500000	23800000	33500000	47600000	38800000
TRUE	Empty	Cluster of ABR, RhoGEF and GTPase-activating protein OS=Rattus norvegicus OX=10116 GN=Abr PE=1 SV=1 (A0A0G2JTR4)	A0A0G2JTR4 [2]	Abr	96 kDa	TRUE	14700000	11300000	15400000	18300000	15100000	18200000	11500000	16300000	17700000	14000000	12100000	12800000
TRUE	Empty	Cluster of Neuronal-specific septin-3 OS=Rattus norvegicus OX=10116 GN=Sept3 PE=3 SV=1 (F1LMH0)	F1LMH0 [2]	2022-09-03	41 kDa	TRUE	41900000	54600000	68300000	47000000	45000000	111000000	48800000	55700000	43300000	55700000	94200000	58500000
TRUE	Empty	Cluster of Septin-9 OS=Rattus norvegicus OX=10116 GN=Sept9 PE=1 SV=1 (Q9QZR6)	Q9QZR6 [2]	2022-09-09	64 kDa	TRUE	17500000	24500000	18900000	28700000	17800000	23000000	27400000	18900000	27800000	20100000	24800000	17800000
TRUE	Empty	Phosphoserine aminotransferase OS=Rattus norvegicus OX=10116 GN=Psat1 PE=1 SV=1	A0A0G2K931 (+1)	Psat1	41 kDa		33900000	46800000	53400000	36800000	47600000	68000000	41300000	52100000	34700000	54000000	59600000	46600000
TRUE	Empty	40S ribosomal protein S4 OS=Rattus norvegicus OX=10116 GN=Rps4x PE=3 SV=1	A0A0H2UHX3 (+2)	Rps4x	32 kDa		27300000	21200000	22300000	22900000	20000000	35800000	39000000	32000000	26200000	21600000	23000000	20500000
TRUE	Empty	Cluster of Disks large homolog 3 OS=Rattus norvegicus OX=10116 GN=Dlg3 PE=1 SV=1 (A0A096MJ42)	A0A096MJ42 [3]	Dlg3	90 kDa	TRUE	11500000	20200000	16300000	16100000	12400000	19100000	13600000	14700000	18000000	15200000	17100000	14600000
TRUE	Empty	F-actin-capping protein subunit beta OS=Rattus norvegicus OX=10116 GN=Capzb PE=1 SV=1	A0A0G2JYB1 (+1)	Capzb	33 kDa		59300000	64700000	65800000	38400000	41600000	67100000	57000000	48900000	63700000	67000000	58600000	63100000
TRUE	Empty	Heterogeneous nuclear ribonucleoprotein A3 OS=Rattus norvegicus OX=10116 GN=Hnrnpa3 PE=1 SV=1	Q6URK4	Hnrnpa3	40 kDa	TRUE	46600000	41000000	54500000	38000000	51200000	55600000	40100000	47100000	50700000	59900000	63900000	63700000
TRUE	Empty	Myristoylated alanine-rich C-kinase substrate OS=Rattus norvegicus OX=10116 GN=Marcks PE=1 SV=2	P30009	Marcks	30 kDa	TRUE	40100000	29800000	43600000	32500000	34300000	43000000	32200000	30500000	29700000	31800000	45700000	40500000
TRUE	Empty	Cluster of Endophilin-B2 OS=Rattus norvegicus OX=10116 GN=Sh3glb2 PE=1 SV=2 (Q5PPJ9)	Q5PPJ9 [2]	Sh3glb2	45 kDa	TRUE	31700000	34400000	59700000	32200000	42300000	50100000	45800000	43200000	37400000	33500000	47000000	35100000
TRUE	Empty	Cluster of Isoleucyl-tRNA synthetase 2, mitochondrial OS=Rattus norvegicus OX=10116 GN=Iars2 PE=1 SV=1 (A0A0G2K261)	A0A0G2K261 [2]	Iars2	113 kDa	TRUE	13300000	13800000	19600000	12700000	20200000	25300000	17400000	21000000	15300000	15200000	19000000	16400000
TRUE	Empty	Importin 5 OS=Rattus norvegicus OX=10116 GN=Ipo5 PE=1 SV=1	D4A781	Ipo5	124 kDa	TRUE	14500000	12400000	12900000	12000000	13500000	13700000	15300000	13100000	11700000	14800000	13400000	13600000
TRUE	Empty	Bifunctional purine biosynthesis protein PURH OS=Rattus norvegicus OX=10116 GN=Atic PE=1 SV=2	O35567	Atic	64 kDa		20300000	14600000	13500000	18500000	20000000	23200000	15000000	16200000	22200000	20500000	22400000	17300000
TRUE	Empty	Carbonic anhydrase 2 OS=Rattus norvegicus OX=10116 GN=Ca2 PE=1 SV=2	P27139	Ca2	29 kDa		70700000	69700000	112000000	96800000	88000000	67500000	74200000	65000000	68700000	67500000	93500000	111000000
TRUE	Empty	Cluster of Heterogeneous nuclear ribonucleoprotein D0 OS=Rattus norvegicus OX=10116 GN=Hnrnpd PE=1 SV=2 (Q9JJ54)	Q9JJ54 [3]	Hnrnpd	38 kDa	TRUE	44700000	64900000	38200000	47400000	59000000	39100000	40700000	33500000	49600000	47200000	39500000	37400000
TRUE	Empty	Succinyl-CoA:3-ketoacid coenzyme A transferase 1, mitochondrial OS=Rattus norvegicus OX=10116 GN=Oxct1 PE=1 SV=1	B2GV06	Oxct1	56 kDa		34400000	43800000	45600000	41100000	47300000	42400000	51500000	40700000	39300000	41600000	50800000	31500000
TRUE	Empty	LDL receptor-related protein 1 OS=Rattus norvegicus OX=10116 GN=Lrp1 PE=1 SV=1	G3V928	Lrp1	505 kDa	TRUE	8750000	12800000	10100000	10600000	7960000	10300000	8400000	10300000	8140000	9020000	11500000	11600000
TRUE	Empty	Cluster of cAMP-dependent protein kinase catalytic subunit beta OS=Rattus norvegicus OX=10116 GN=Prkacb PE=1 SV=2 (P68182)	P68182 [2]	Prkacb	41 kDa	TRUE	27800000	32500000	29200000	44900000	30200000	39500000	33900000	24500000	23800000	30600000	29200000	26200000
TRUE	Empty	Prohibitin-2 OS=Rattus norvegicus OX=10116 GN=Phb2 PE=1 SV=1	Q5XIH7	Phb2	33 kDa	TRUE	58400000	42000000	64200000	55000000	47900000	81300000	63300000	41100000	36100000	90200000	78400000	51500000
TRUE	Empty	Cluster of Anion exchange protein OS=Rattus norvegicus OX=10116 GN=Slc4a10 PE=1 SV=1 (A0A0G2JYF0)	A0A0G2JYF0 [3]	Slc4a10	126 kDa	TRUE	23900000	17900000	20300000	19200000	20600000	15100000	29700000	20100000	17800000	17100000	18400000	16400000
TRUE	Empty	Cluster of Kinesin light chain 1 OS=Rattus norvegicus OX=10116 GN=Klc1 PE=1 SV=1 (A0A140TAB3)	A0A140TAB3 [4]	Klc1	63 kDa	TRUE	12400000	15700000	16300000	12900000	14400000	15300000	10600000	14400000	15700000	10400000	16100000	14100000
TRUE	Empty	MAP kinase-activating death domain protein OS=Rattus norvegicus OX=10116 GN=Madd PE=1 SV=1	A0A0G2KA27 (+1)	Madd	181 kDa	TRUE	8910000	7800000	11300000	8920000	9700000	8450000	11800000	9450000	10800000	8710000	8560000	5870000
TRUE	Empty	Annexin A5 OS=Rattus norvegicus OX=10116 GN=Anxa5 PE=1 SV=3	P14668	Anxa5	36 kDa	TRUE	34700000	52400000	51600000	43200000	41600000	57100000	60900000	63900000	40400000	59100000	66500000	33500000
TRUE	Empty	Tripeptidyl-peptidase 2 OS=Rattus norvegicus OX=10116 GN=Tpp2 PE=2 SV=3	Q64560	Tpp2	138 kDa		12900000	16000000	14500000	12600000	14600000	18800000	11100000	16200000	14400000	16200000	16400000	18000000
TRUE	Empty	Acad9 protein OS=Rattus norvegicus OX=10116 GN=Acad9 PE=1 SV=1	B1WC61	Acad9	69 kDa		14700000	13900000	14900000	12200000	15700000	22000000	11500000	12800000	10900000	14600000	15100000	12100000
TRUE	Empty	Amine oxidase [flavin-containing] B OS=Rattus norvegicus OX=10116 GN=Maob PE=1 SV=3	P19643	Maob	58 kDa	TRUE	16300000	17100000	14400000	20600000	19300000	21800000	17200000	19200000	14400000	21800000	22900000	14600000
TRUE	Empty	Calcineurin subunit B type 1 OS=Rattus norvegicus OX=10116 GN=Ppp3r1 PE=4 SV=1	A0A0H2UHV6	Ppp3r1	18 kDa		120000000	138000000	84500000	96300000	96800000	102000000	119000000	116000000	127000000	137000000	140000000	135000000
TRUE	Empty	PHD finger protein 24 OS=Rattus norvegicus OX=10116 GN=Phf24 PE=1 SV=1	D3ZB78	Phf24	41 kDa		37200000	51000000	90500000	49800000	54200000	78900000	50800000	49900000	50700000	52200000	62800000	52900000
TRUE	Empty	DEAD (Asp-Glu-Ala-Asp) box polypeptide 5 OS=Rattus norvegicus OX=10116 GN=Ddx5 PE=1 SV=1	Q6AYI1	Ddx5	69 kDa	TRUE	23000000	27100000	26400000	22800000	28900000	26100000	25700000	30400000	26100000	22800000	30200000	27600000
TRUE	Empty	ATP synthase subunit d, mitochondrial OS=Rattus norvegicus OX=10116 GN=Atp5pd PE=1 SV=3	P31399	Atp5pd	19 kDa	TRUE	240000000	210000000	273000000	136000000	151000000	263000000	177000000	189000000	161000000	123000000	165000000	139000000
TRUE	Empty	Transcriptional activator protein Pur-alpha OS=Rattus norvegicus OX=10116 GN=Pura PE=1 SV=3	F1LPS8	Pura	32 kDa	TRUE	71000000	62800000	40700000	89600000	83900000	63100000	89100000	85200000	68600000	95600000	63600000	78000000
TRUE	Empty	Cluster of Serine/threonine-protein phosphatase OS=Rattus norvegicus OX=10116 GN=LOC100362453 PE=3 SV=1 (A0A0G2JYA4)	A0A0G2JYA4 [5]	LOC100362453	36 kDa	TRUE	26500000	32200000	40300000	25800000	34500000	45300000	33200000	35800000	23800000	32200000	42200000	38800000
TRUE	Empty	Cluster of Glutamyl-prolyl-tRNA synthetase OS=Rattus norvegicus OX=10116 GN=Eprs PE=1 SV=1 (A0A0G2JZI2)	A0A0G2JZI2 [2]	Eprs	170 kDa	TRUE	7090000	9160000	8500000	6540000	8910000	8260000	7170000	8730000	7330000	7350000	7930000	7440000
TRUE	Empty	Hypoxia up-regulated protein 1 OS=Rattus norvegicus OX=10116 GN=Hyou1 PE=1 SV=1	Q63617 (+1)	Hyou1	111 kDa	TRUE	16200000	16700000	17300000	13600000	12800000	17600000	18500000	17000000	16100000	13200000	17100000	15200000
TRUE	Empty	Lon protease homolog, mitochondrial OS=Rattus norvegicus OX=10116 GN=Lonp1 PE=2 SV=1	Q924S5	Lonp1	106 kDa		11000000	19100000	15600000	15500000	16200000	17500000	21100000	19300000	13400000	17700000	19500000	15400000
TRUE	Empty	Cluster of Vimentin OS=Rattus norvegicus OX=10116 GN=Vim PE=1 SV=2 (P31000)	P31000 [4]	Vim	54 kDa	TRUE	20500000	14800000	15000000	20200000	17800000	24000000	17400000	18500000	17100000	19900000	16600000	19700000
TRUE	Empty	Hippocalcin-like protein 4 OS=Rattus norvegicus OX=10116 GN=Hpcal4 PE=2 SV=2	P35332	Hpcal4	22 kDa	TRUE	49300000	49400000	45300000	29400000	50400000	44700000	50600000	41700000	32700000	33200000	42600000	32700000
TRUE	Empty	ATP synthase subunit O, mitochondrial OS=Rattus norvegicus OX=10116 GN=Atp5po PE=1 SV=1	Q06647	Atp5po	23 kDa	TRUE	156000000	273000000	238000000	162000000	251000000	284000000	174000000	183000000	161000000	161000000	263000000	220000000
TRUE	Empty	Cluster of DNA damage-binding protein 1 OS=Rattus norvegicus OX=10116 GN=Ddb1 PE=1 SV=1 (G3V8T4)	G3V8T4 [2]	Ddb1	127 kDa	TRUE	14300000	15600000	13600000	15900000	12400000	13700000	12300000	12700000	15100000	12200000	16300000	12500000
TRUE	Empty	Protein phosphatase 1 regulatory subunit 7 OS=Rattus norvegicus OX=10116 GN=Ppp1r7 PE=1 SV=1	Q5HZV9	Ppp1r7	41 kDa		20200000	30600000	25500000	23700000	25600000	31800000	38300000	22500000	22200000	26800000	24000000	20100000
TRUE	Empty	Cluster of Ras-related protein Rab-2A OS=Rattus norvegicus OX=10116 GN=Rab2a PE=2 SV=1 (P05712)	P05712 [2]	Rab2a	24 kDa	TRUE	30100000	31200000	29100000	30900000	26600000	29400000	19600000	29300000	32900000	35700000	39600000	28000000
TRUE	Empty	Adenosylhomocysteinase OS=Rattus norvegicus OX=10116 GN=Ahcy PE=1 SV=3	P10760	Ahcy	48 kDa		22800000	29800000	27700000	25200000	23300000	32900000	27400000	28000000	29600000	32900000	35000000	39100000
TRUE	Empty	Cluster of Receptor-type tyrosine-protein phosphatase zeta OS=Rattus norvegicus OX=10116 GN=Ptprz1 PE=1 SV=1 (Q62656)	Q62656 [2]	Ptprz1	255 kDa	TRUE	27100000	29200000	46500000	24800000	21800000	42400000	21900000	26900000	28200000	23000000	39400000	32300000
TRUE	Empty	Uncharacterized protein OS=Rattus norvegicus OX=10116 PE=3 SV=1	D4A5L9 (+1)		12 kDa		186000000	224000000	536000000	184000000	165000000	395000000	361000000	281000000	209000000	203000000	291000000	404000000
TRUE	Empty	Cluster of Sirpa protein OS=Rattus norvegicus OX=10116 GN=Sirpa PE=1 SV=1 (Q499T3)	Q499T3 [2]	Sirpa	56 kDa	TRUE	59800000	67300000	91900000	49300000	75700000	73800000	82500000	58700000	101000000	74100000	137000000	46200000
TRUE	Empty	Glycine--tRNA ligase OS=Rattus norvegicus OX=10116 GN=Gars PE=1 SV=1	G3V7G8	Gars	82 kDa		12700000	15700000	17900000	15200000	14400000	20700000	14500000	18400000	11400000	16900000	17600000	11400000
TRUE	Empty	Cluster of C-terminal-binding protein 1 OS=Rattus norvegicus OX=10116 GN=Ctbp1 PE=1 SV=1 (A0A0H2UI20)	A0A0H2UI20 [4]	Ctbp1	46 kDa	TRUE	47900000	39200000	45200000	45000000	52500000	47500000	41200000	45200000	37800000	36200000	47700000	43600000
TRUE	Empty	Cluster of Sodium channel protein type 2 subunit alpha OS=Rattus norvegicus OX=10116 GN=Scn2a PE=1 SV=1 (P04775)	P04775 [15]	Scn2a	228 kDa	TRUE	8110000	7410000	11200000	7140000	9210000	10400000	9230000	13900000	10200000	9220000	10400000	9240000
TRUE	Empty	Pyridoxal kinase OS=Rattus norvegicus OX=10116 GN=Pdxk PE=1 SV=1	O35331	Pdxk	35 kDa		35500000	41700000	43600000	30400000	25200000	42000000	34800000	43300000	32000000	27100000	33700000	36000000
TRUE	Empty	CD166 antigen OS=Rattus norvegicus OX=10116 GN=Alcam PE=1 SV=1	O35112	Alcam	65 kDa		25800000	28200000	31300000	21800000	35300000	34800000	27600000	32300000	28100000	34800000	32300000	25600000
TRUE	Empty	Guanine nucleotide-binding protein G(z) subunit alpha OS=Rattus norvegicus OX=10116 GN=Gnaz PE=2 SV=3	P19627	Gnaz	41 kDa	TRUE	30700000	26100000	25900000	27500000	24000000	32000000	27800000	28400000	24700000	32400000	32000000	28000000
TRUE	Empty	Alpha-synuclein OS=Rattus norvegicus OX=10116 GN=Snca PE=1 SV=1	P37377	Snca	15 kDa	TRUE	548000000	543000000	836000000	615000000	537000000	841000000	568000000	643000000	455000000	632000000	728000000	642000000
TRUE	Empty	Cluster of Aldose reductase OS=Rattus norvegicus OX=10116 GN=Akr1b1 PE=1 SV=3 (P07943)	P07943 [2]	Akr1b1	36 kDa	TRUE	22400000	29100000	28200000	22700000	28200000	42100000	20500000	26400000	29600000	19600000	39300000	34100000
TRUE	Empty	Myosin XVIIIa OS=Rattus norvegicus OX=10116 GN=Myo18a PE=1 SV=1	A0A0G2JY08	Myo18a	233 kDa	TRUE	15700000	12600000	10500000	10700000	9400000	7800000	13600000	9390000	7960000	9470000	7950000	9190000
TRUE	Empty	Cluster of Caskin-1 OS=Rattus norvegicus OX=10116 GN=Caskin1 PE=1 SV=2 (D3ZE17)	D3ZE17 [3]	Caskin1	150 kDa	TRUE	8940000	8080000	12400000	8700000	5970000	13600000	8340000	10400000	11400000	10600000	11000000	9350000
TRUE	Empty	Heterogeneous nuclear ribonucleoprotein A1 OS=Rattus norvegicus OX=10116 GN=Hnrnpa1 PE=1 SV=3	P04256 (+2)	Hnrnpa1	34 kDa	TRUE	33800000	51100000	42900000	46300000	38800000	46800000	35200000	44400000	67000000	54300000	37500000	67500000
TRUE	Empty	Cluster of Sideroflexin-1 OS=Rattus norvegicus OX=10116 GN=Sfxn1 PE=2 SV=4 (Q63965)	Q63965 [2]	Sfxn1	36 kDa	TRUE	46700000	42800000	53100000	38600000	40600000	40200000	41500000	43700000	43100000	41200000	47800000	30000000
TRUE	Empty	Serine/threonine-protein kinase PAK 1 OS=Rattus norvegicus OX=10116 GN=Pak1 PE=1 SV=3	P35465	Pak1	61 kDa	TRUE	32600000	30800000	38900000	39400000	36000000	50400000	41800000	35700000	40400000	32000000	35500000	35000000
TRUE	Empty	Phosphatidylinositol 4-phosphate 5-kinase type-1 gamma OS=Rattus norvegicus OX=10116 GN=Pip5k1c PE=1 SV=1	F1M8H6	Pip5k1c	76 kDa	TRUE	25000000	24400000	26300000	25100000	20600000	32600000	19300000	27300000	15600000	20300000	25500000	25600000
TRUE	Empty	Neurocalcin-delta OS=Rattus norvegicus OX=10116 GN=Ncald PE=1 SV=3	Q5PQN0	Ncald	22 kDa	TRUE	71100000	63800000	81000000	78500000	92600000	52700000	66000000	76700000	69300000	52800000	62700000	61400000
TRUE	Empty	Phytanoyl-CoA hydroxylase-interacting protein-like OS=Rattus norvegicus OX=10116 GN=Phyhipl PE=1 SV=2	Q6AYN4	Phyhipl	42 kDa	TRUE	37600000	28000000	31400000	23400000	22700000	33200000	29300000	28900000	30900000	22600000	39600000	26600000
TRUE	Empty	Cluster of Long-chain-fatty-acid--CoA ligase ACSBG1 OS=Rattus norvegicus OX=10116 GN=Acsbg1 PE=1 SV=1 (Q924N5)	Q924N5 [2]	Acsbg1	81 kDa	TRUE	14600000	13000000	18100000	17700000	10400000	21200000	14400000	16800000	13300000	14900000	18400000	15600000
TRUE	Empty	Cluster of Rho-associated protein kinase OS=Rattus norvegicus OX=10116 GN=Rock2 PE=1 SV=1 (A0A0G2K5N6)	A0A0G2K5N6 [6]	Rock2	161 kDa	TRUE	8960000	9470000	11000000	9060000	9030000	11800000	8360000	9820000	8500000	8000000	11200000	8990000
TRUE	Empty	Arp2/3 complex 34 kDa subunit OS=Rattus norvegicus OX=10116 GN=Arpc2 PE=1 SV=1	A0A0G2K9A2 (+1)	Arpc2	34 kDa		57900000	64600000	71900000	62400000	68300000	90300000	93900000	67800000	46400000	66500000	67600000	48800000
TRUE	Empty	ATPase H+-transporting V1 subunit D OS=Rattus norvegicus OX=10116 GN=Atp6v1d PE=1 SV=1	Q6P503	Atp6v1d	28 kDa		50400000	69600000	66300000	41800000	45100000	84900000	55800000	48700000	46600000	38300000	59600000	42900000
TRUE	Empty	Neuronal membrane glycoprotein M6-a OS=Rattus norvegicus OX=10116 GN=Gpm6a PE=1 SV=1	Q812E9	Gpm6a	31 kDa	TRUE	99600000	117000000	92700000	162000000	116000000	198000000	102000000	187000000	122000000	197000000	304000000	155000000
TRUE	Empty	Protein IMPACT OS=Rattus norvegicus OX=10116 GN=Impact PE=1 SV=1	Q5GFD9	Impact	36 kDa		27700000	29000000	27900000	19800000	28500000	29700000	26400000	21800000	23900000	22000000	30600000	28200000
TRUE	Empty	Isocitrate dehydrogenase [NAD] subunit, mitochondrial OS=Rattus norvegicus OX=10116 GN=Idh3g PE=1 SV=1	Q5XIJ3	Idh3g	43 kDa		109000000	103000000	100000000	72800000	138000000	125000000	96600000	121000000	102000000	130000000	121000000	105000000
TRUE	Empty	Peptidyl-prolyl cis-trans isomerase D OS=Rattus norvegicus OX=10116 GN=Ppid PE=1 SV=3	Q6DGG0	Ppid	41 kDa	TRUE	32400000	34600000	52800000	37600000	36600000	56700000	42000000	37800000	38400000	35700000	42600000	34400000
TRUE	Empty	Dipeptidyl aminopeptidase-like protein 6 OS=Rattus norvegicus OX=10116 GN=Dpp6 PE=1 SV=2	F1LMR7 (+1)	Dpp6	91 kDa	TRUE	11900000	13900000	23700000	18400000	10700000	22900000	13500000	17700000	15800000	18600000	19200000	13100000
TRUE	Empty	26S proteasome non-ATPase regulatory subunit 1 OS=Rattus norvegicus OX=10116 GN=Psmd1 PE=1 SV=1	G3V8B6	Psmd1	106 kDa		11300000	11400000	12300000	10700000	12100000	13600000	14900000	12900000	10300000	12400000	13800000	13900000
TRUE	Empty	Amine oxidase OS=Rattus norvegicus OX=10116 GN=Maoa PE=1 SV=1	G3V9Z3 (+1)	Maoa	60 kDa	TRUE	26300000	31300000	34300000	24500000	33300000	45500000	29300000	28000000	31400000	37600000	56400000	25800000
TRUE	Empty	Cluster of Actin-related protein 2/3 complex subunit 1A OS=Rattus norvegicus OX=10116 GN=Arpc1a PE=2 SV=1 (Q99PD4)	Q99PD4 [2]	Arpc1a	42 kDa	TRUE	37800000	71500000	36000000	37500000	42300000	45600000	57800000	53700000	44500000	31400000	41200000	38500000
TRUE	Empty	Cluster of Ryanodine receptor 2 OS=Rattus norvegicus OX=10116 GN=Ryr2 PE=1 SV=2 (B0LPN4)	B0LPN4 [2]	Ryr2	563 kDa	TRUE	5560000	7000000	6690000	5200000	5640000	5320000	6850000	5220000	4060000	4890000	6620000	3610000
TRUE	Empty	Cluster of CAP-Gly domain-containing linker protein 2 OS=Rattus norvegicus OX=10116 GN=Clip2 PE=1 SV=1 (G3V949)	G3V949 [2]	Clip2	116 kDa	TRUE	17100000	11900000	15400000	10500000	18000000	12600000	11600000	10600000	11700000	13200000	10500000	27200000
TRUE	Empty	N(G),N(G)-dimethylarginine dimethylaminohydrolase 1 OS=Rattus norvegicus OX=10116 GN=Ddah1 PE=1 SV=3	O08557	Ddah1	31 kDa	TRUE	43800000	49000000	54100000	42000000	40100000	49700000	51300000	58000000	55000000	45400000	50100000	61300000
TRUE	Empty	Hyaluronan and proteoglycan link protein 1 OS=Rattus norvegicus OX=10116 GN=Hapln1 PE=1 SV=2	P03994	Hapln1	40 kDa		24500000	33900000	38900000	40100000	32700000	35300000	33200000	19400000	39200000	35900000	33300000	29300000
TRUE	Empty	Cluster of Macrophage migration inhibitory factor OS=Rattus norvegicus OX=10116 GN=Mif PE=1 SV=4 (P30904)	P30904 [2]	Mif	12 kDa	TRUE	246000000	489000000	398000000	428000000	459000000	225000000	397000000	326000000	264000000	382000000	425000000	341000000
TRUE	Empty	Tubulin polymerization-promoting protein OS=Rattus norvegicus OX=10116 GN=Tppp PE=1 SV=1	A0A0G2K2D6 (+1)	Tppp	26 kDa		160000000	125000000	144000000	213000000	189000000	120000000	198000000	131000000	121000000	126000000	148000000	124000000
TRUE	Empty	Probable G-protein-coupled receptor 158 OS=Rattus norvegicus OX=10116 GN=Gpr158 PE=1 SV=1	A0A0A0MY13 (+1)	Gpr158	135 kDa	TRUE	17100000	18400000	24500000	20000000	16500000	29900000	16200000	19000000	11800000	20600000	19500000	17900000
TRUE	Empty	Cell adhesion molecule 2 OS=Rattus norvegicus OX=10116 GN=Cadm2 PE=1 SV=2	A0A0A0MY16 (+1)	Cadm2	42 kDa		70000000	72500000	81600000	82000000	96000000	105000000	79100000	86500000	56500000	69000000	57500000	76100000
TRUE	Empty	Cofilin 2 OS=Rattus norvegicus OX=10116 GN=Cfl2 PE=1 SV=1	M0RC65	Cfl2	19 kDa	TRUE	72300000	74900000	80300000	64300000	99100000	88900000	86600000	80300000	59000000	66500000	74000000	47200000
TRUE	Empty	Proteasome subunit alpha type-1 OS=Rattus norvegicus OX=10116 GN=Psma1 PE=1 SV=2	P18420	Psma1	30 kDa		20800000	26800000	26900000	17800000	18100000	23000000	23200000	20800000	18600000	26700000	21300000	18800000
TRUE	Empty	Coronin-1A OS=Rattus norvegicus OX=10116 GN=Coro1a PE=1 SV=3	Q91ZN1	Coro1a	51 kDa	TRUE	47200000	55700000	59600000	62300000	55800000	63000000	49000000	60700000	51500000	41400000	44100000	38400000
TRUE	Empty	Cluster of Protein kinase C epsilon type OS=Rattus norvegicus OX=10116 GN=Prkce PE=1 SV=1 (P09216)	P09216 [3]	Prkce	83 kDa	TRUE	11900000	20000000	11600000	15700000	14500000	18200000	17500000	14900000	15800000	17000000	20500000	20100000
TRUE	Empty	Cluster of Cyclin-dependent-like kinase 5 OS=Rattus norvegicus OX=10116 GN=Cdk5 PE=1 SV=1 (Q03114)	Q03114 [17]	Cdk5	33 kDa	TRUE	17400000	19600000	12100000	18200000	13200000	15200000	17600000	13800000	13500000	16500000	15400000	9440000
TRUE	Empty	Cluster of Poly(rC)-binding protein 2 OS=Rattus norvegicus OX=10116 GN=Pcbp2 PE=1 SV=1 (Q6AYU5)	Q6AYU5 [4]	Pcbp2	39 kDa	TRUE	20300000	25900000	23600000	21400000	20300000	25500000	21000000	26400000	22900000	24600000	24200000	23100000
TRUE	Empty	cAMP-dependent protein kinase type II-alpha regulatory subunit OS=Rattus norvegicus OX=10116 GN=Prkar2a PE=1 SV=4	P12368	Prkar2a	45 kDa	TRUE	36300000	30300000	31800000	26400000	36000000	44300000	43100000	41700000	31000000	36500000	50400000	25000000
TRUE	Empty	Peripheral plasma membrane protein CASK-like OS=Rattus norvegicus OX=10116 GN=LOC100910506 PE=1 SV=1	A0A0G2K2L8	LOC100910506	103 kDa		27000000	19200000	25100000	19100000	17900000	20900000	17400000	21200000	17800000	20400000	21600000	13100000
TRUE	Empty	4-nitrophenylphosphatase domain and non-neuronal SNAP25-like protein homolog 1 (C. elegans), isoform CRA_b OS=Rattus norvegicus OX=10116 GN=Nipsnap1 PE=1 SV=1	G3V728	Nipsnap1	33 kDa	TRUE	67000000	48100000	78800000	56600000	67200000	65200000	49500000	54000000	51600000	46700000	62900000	79200000
TRUE	Empty	Cluster of Anion exchange protein OS=Rattus norvegicus OX=10116 GN=Slc4a4 PE=1 SV=1 (A0A0H2UHB7)	A0A0H2UHB7 [2]	Slc4a4	124 kDa	TRUE	23500000	25100000	31600000	21000000	20500000	27800000	24800000	29500000	16000000	23700000	21600000	13400000
TRUE	Empty	Cluster of Misshapen-like kinase 1 OS=Rattus norvegicus OX=10116 GN=Mink1 PE=1 SV=3 (F1LN69)	F1LN69 [4]	Mink1	153 kDa	TRUE	6320000	9470000	6190000	5940000	5950000	7180000	10600000	10700000	6470000	8450000	9520000	11600000
TRUE	Empty	RAS protein activator like 1 (GAP1 like) (Predicted) OS=Rattus norvegicus OX=10116 GN=Rasal1 PE=4 SV=2	D3ZHY9	Rasal1	90 kDa	TRUE	16700000	14600000	14600000	12600000	16100000	15800000	21000000	19300000	15000000	18800000	16400000	14600000
TRUE	Empty	Dolichyl-diphosphooligosaccharide--protein glycosyltransferase subunit 1 OS=Rattus norvegicus OX=10116 GN=Rpn1 PE=1 SV=1	Q6P7A7	Rpn1	68 kDa	TRUE	21100000	24800000	17700000	13000000	15000000	16400000	14700000	18000000	16300000	16500000	20300000	16400000
TRUE	Empty	Cluster of Synaptic vesicle glycoprotein 2B OS=Rattus norvegicus OX=10116 GN=Sv2b PE=1 SV=1 (Q63564)	Q63564 [2]	Sv2b	78 kDa	TRUE	33700000	31700000	49500000	29600000	32400000	40900000	40400000	42900000	26600000	26900000	35400000	24700000
TRUE	Empty	Immunoglobulin superfamily, member 8 OS=Rattus norvegicus OX=10116 GN=Igsf8 PE=1 SV=1	A0A140TAA1	Igsf8	65 kDa		38000000	29500000	47500000	26500000	27800000	42800000	29200000	37500000	46100000	43400000	47100000	40600000
TRUE	Empty	NADH dehydrogenase (Ubiquinone) Fe-S protein 3 (Predicted), isoform CRA_c OS=Rattus norvegicus OX=10116 GN=Ndufs3 PE=1 SV=1	D3ZG43	Ndufs3	30 kDa		42200000	49800000	36800000	42200000	58800000	47900000	35900000	37300000	37600000	40500000	60500000	39500000
TRUE	Empty	Acyl-CoA thioesterase 7, isoform CRA_a OS=Rattus norvegicus OX=10116 GN=Acot7 PE=1 SV=2	F8WG67 (+1)	Acot7	41 kDa		95000000	57300000	96700000	45700000	55600000	67600000	79700000	74100000	56600000	51200000	65000000	55800000
TRUE	Empty	Alcohol dehydrogenase [NADP(+)] OS=Rattus norvegicus OX=10116 GN=Akr1a1 PE=1 SV=2	P51635	Akr1a1	37 kDa		43000000	49100000	46400000	48300000	45600000	54100000	49700000	40800000	50000000	35300000	49000000	46300000
TRUE	Empty	Cluster of Voltage-gated potassium channel subunit beta-2 OS=Rattus norvegicus OX=10116 GN=Kcnab2 PE=1 SV=1 (P62483)	P62483 [2]	Kcnab2	41 kDa	TRUE	33700000	46500000	33800000	35300000	35600000	27200000	40700000	38700000	28000000	26000000	33400000	26800000
TRUE	Empty	Metabotropic glutamate receptor 3 OS=Rattus norvegicus OX=10116 GN=Grm3 PE=1 SV=1	A0A0G2JV93 (+1)	Grm3	101 kDa	TRUE	22300000	23100000	14500000	22200000	19100000	26400000	18200000	22400000	9060000	17600000	25800000	21400000
TRUE	Empty	Uncharacterized protein OS=Rattus norvegicus OX=10116 PE=4 SV=1	A0A0G2K3Z9 (+1)		22 kDa	TRUE	69300000	70500000	110000000	92200000	62300000	50500000	76400000	83600000	56700000	78700000	48500000	76000000
TRUE	Empty	26S proteasome regulatory subunit 7 OS=Rattus norvegicus OX=10116 GN=Psmc2 PE=1 SV=1	G3V7L6	Psmc2	49 kDa		11600000	9830000	14900000	10800000	13100000	12500000	12000000	20700000	16100000	10900000	16600000	13000000
TRUE	Empty	Cluster of Guanine nucleotide-binding protein subunit beta-4 OS=Rattus norvegicus OX=10116 GN=Gnb4 PE=2 SV=4 (O35353)	O35353 [2]	Gnb4	37 kDa	TRUE	77100000	103000000	66100000	0	86900000	94700000	108000000	98700000	73300000	83500000	103000000	64300000
TRUE	Empty	Dihydrolipoamide S-succinyltransferase (E2 component of 2-oxo-glutarate complex), isoform CRA_a OS=Rattus norvegicus OX=10116 GN=Dlst PE=1 SV=1	G3V6P2 (+1)	Dlst	49 kDa		83700000	70400000	96400000	64600000	53100000	81400000	57300000	87000000	65100000	65900000	65100000	68400000
TRUE	Empty	Adenylate kinase isoenzyme 1 OS=Rattus norvegicus OX=10116 GN=Ak1 PE=1 SV=3	P39069	Ak1	22 kDa		105000000	40800000	60600000	66100000	68800000	76900000	73900000	55400000	52300000	38100000	87500000	61300000
TRUE	Empty	Phytanoyl-CoA hydroxylase-interacting protein OS=Rattus norvegicus OX=10116 GN=Phyhip PE=2 SV=1	Q568Z9	Phyhip	38 kDa	TRUE	47400000	53600000	50000000	42500000	47500000	54900000	40100000	55600000	46300000	48100000	49800000	47900000
TRUE	Empty	Cluster of Protein RUFY3 OS=Rattus norvegicus OX=10116 GN=Rufy3 PE=1 SV=1 (Q5FVJ0)	Q5FVJ0 [2]	Rufy3	53 kDa	TRUE	22100000	21300000	31800000	27300000	17900000	31300000	20100000	22400000	26100000	26600000	29100000	24600000
TRUE	Empty	Alpha-1-macroglobulin OS=Rattus norvegicus OX=10116 GN=A1m PE=1 SV=1	Q63041	A1m	167 kDa	TRUE	12500000	11200000	8760000	15600000	12000000	11100000	11500000	9920000	8770000	8880000	14400000	6870000
TRUE	Empty	Vesicle-associated membrane protein-associated protein A OS=Rattus norvegicus OX=10116 GN=Vapa PE=1 SV=3	Q9Z270	Vapa	28 kDa	TRUE	61100000	65200000	88800000	66500000	52300000	81800000	44200000	54900000	59500000	49900000	79900000	36400000
TRUE	Empty	Cluster of Annexin A3 OS=Rattus norvegicus OX=10116 GN=Anxa3 PE=1 SV=4 (P14669)	P14669 [2]	Anxa3	36 kDa	TRUE	35700000	25500000	32300000	16900000	30200000	25000000	27000000	30300000	25900000	24300000	23300000	27400000
TRUE	Empty	Glycerol-3-phosphate dehydrogenase [NAD(+)], cytoplasmic OS=Rattus norvegicus OX=10116 GN=Gpd1 PE=1 SV=4	O35077	Gpd1	37 kDa	TRUE	34800000	30600000	26400000	18700000	31800000	18200000	28400000	23800000	24700000	21700000	38600000	32900000
TRUE	Empty	Cluster of Ribose-phosphate pyrophosphokinase 1 OS=Rattus norvegicus OX=10116 GN=Prps1 PE=1 SV=2 (P60892)	P60892 [2]	Prps1	35 kDa	TRUE	19100000	24000000	29200000	23800000	31100000	30800000	36500000	26700000	18600000	28100000	26600000	21400000
TRUE	Empty	Casein kinase II subunit alpha OS=Rattus norvegicus OX=10116 GN=Csnk2a1 PE=1 SV=2	P19139	Csnk2a1	45 kDa	TRUE	27400000	38200000	35700000	26600000	34800000	33800000	25000000	31000000	21400000	25800000	33500000	27700000
TRUE	Empty	Cluster of RAB6B, member RAS oncogene family OS=Rattus norvegicus OX=10116 GN=Rab6b PE=4 SV=1 (A0A0G2JT78)	A0A0G2JT78 [2]	Rab6b	23 kDa	TRUE	37600000	54300000	58500000	64400000	52500000	75300000	81000000	81200000	54000000	52500000	82400000	62900000
TRUE	Empty	Cluster of Vesicle-associated membrane protein 2 OS=Rattus norvegicus OX=10116 GN=Vamp2 PE=1 SV=2 (P63045)	P63045 [2]	Vamp2	13 kDa	TRUE	199000000	217000000	221000000	162000000	389000000	242000000	160000000	201000000	338000000	173000000	200000000	193000000
TRUE	Empty	Myosin-11 OS=Rattus norvegicus OX=10116 GN=Myh11 PE=1 SV=1	A0A0G2K6S9 (+1)	Myh11	228 kDa	TRUE	26600000	12000000	24500000	12300000	22500000	18600000	11800000	0	22500000	18600000	13300000	12400000
TRUE	Empty	Cluster of Histone H3 OS=Rattus norvegicus OX=10116 GN=Hist2h3c2 PE=1 SV=1 (D3ZJ08)	D3ZJ08 [4]	Hist2h3c2	15 kDa	TRUE	50700000	29500000	73800000	30900000	26900000	14600000	59900000	48100000	135000000	39600000	31700000	81000000
TRUE	Empty	Cytochrome c oxidase subunit OS=Rattus norvegicus OX=10116 GN=Cox6b1 PE=1 SV=1	D3ZD09	Cox6b1	10 kDa		249000000	262000000	265000000	215000000	259000000	364000000	232000000	201000000	145000000	146000000	297000000	213000000
TRUE	Empty	Cluster of GTPase HRas OS=Rattus norvegicus OX=10116 GN=Hras PE=1 SV=2 (P20171)	P20171 [3]	Hras	21 kDa	TRUE	32700000	47500000	36400000	37300000	45400000	35900000	44600000	50700000	35700000	46700000	36100000	37400000
TRUE	Empty	Heterogeneous nuclear ribonucleoprotein M OS=Rattus norvegicus OX=10116 GN=Hnrnpm PE=1 SV=1	F1LV13 (+1)	Hnrnpm	74 kDa	TRUE	27500000	23900000	26600000	26100000	22300000	22600000	21000000	22600000	26800000	26500000	22400000	26900000
TRUE	Empty	Cluster of SH3 and multiple ankyrin repeat domains protein 3 OS=Rattus norvegicus OX=10116 GN=Shank3 PE=1 SV=3 (Q9JLU4)	Q9JLU4 [3]	Shank3	186 kDa	TRUE	12100000	12300000	8690000	11400000	12100000	11900000	9360000	9060000	11600000	8820000	11400000	13200000
TRUE	Empty	Opioid-binding protein/cell adhesion molecule OS=Rattus norvegicus OX=10116 GN=Opcml PE=4 SV=1	A0A0G2K657 (+1)	Opcml	38 kDa	TRUE	41800000	77900000	62400000	69400000	54800000	114000000	82400000	68500000	65200000	70500000	85700000	75100000
TRUE	Empty	Protein-L-isoaspartate(D-aspartate) O-methyltransferase OS=Rattus norvegicus OX=10116 GN=Pcmt1 PE=1 SV=2	P22062	Pcmt1	25 kDa		66700000	61700000	73900000	47200000	52100000	67600000	48800000	58200000	57600000	65500000	49900000	55200000
TRUE	Empty	Cluster of Polyadenylate-binding protein 1 OS=Rattus norvegicus OX=10116 GN=Pabpc1 PE=1 SV=1 (Q9EPH8)	Q9EPH8 [3]	Pabpc1	71 kDa	TRUE	31200000	29900000	29400000	27900000	29100000	32000000	29300000	39200000	33100000	30700000	36500000	28400000
TRUE	Empty	40S ribosomal protein S3 OS=Rattus norvegicus OX=10116 GN=Rps3 PE=1 SV=1	P62909	Rps3	27 kDa		28000000	37900000	40700000	26800000	29000000	39300000	29200000	42200000	32800000	39600000	43000000	36000000
TRUE	Empty	SH3 and multiple ankyrin repeat domains protein 1 OS=Rattus norvegicus OX=10116 GN=Shank1 PE=1 SV=1	Q9WV48	Shank1	226 kDa	TRUE	8300000	10400000	9900000	8780000	8440000	17200000	8270000	7620000	6920000	8720000	6590000	8010000
TRUE	Empty	Cluster of Ras-related C3 botulinum toxin substrate 1 OS=Rattus norvegicus OX=10116 GN=Rac1 PE=1 SV=1 (Q6RUV5)	Q6RUV5 [2]	Rac1	21 kDa	TRUE	129000000	131000000	132000000	240000000	101000000	118000000	200000000	124000000	215000000	201000000	186000000	190000000
TRUE	Empty	Cytochrome c oxidase subunit 4 isoform 1, mitochondrial OS=Rattus norvegicus OX=10116 GN=Cox4i1 PE=1 SV=1	P10888	Cox4i1	20 kDa		97000000	129000000	461000000	102000000	116000000	435000000	108000000	371000000	167000000	128000000	268000000	119000000
TRUE	Empty	LanC lantibiotic synthetase component C-like 2 (Bacterial) OS=Rattus norvegicus OX=10116 GN=Lancl2 PE=1 SV=1	Q68FQ9	Lancl2	51 kDa		13000000	27400000	19100000	18700000	27000000	27500000	27100000	20600000	18300000	17900000	26500000	22300000
TRUE	Empty	Cluster of 60S ribosomal protein L4 OS=Rattus norvegicus OX=10116 GN=Rpl4 PE=1 SV=1 (Q6P3V9)	Q6P3V9 [2]	Rpl4	47 kDa	TRUE	26900000	27000000	38400000	21500000	22600000	34200000	25600000	29600000	25700000	25200000	45000000	24700000
TRUE	Empty	3-hydroxyacyl-CoA dehydrogenase type-2 OS=Rattus norvegicus OX=10116 GN=Hsd17b10 PE=1 SV=1	B0BMW2	Hsd17b10	27 kDa		32400000	37900000	36100000	32200000	34400000	50200000	35000000	37100000	34200000	33800000	30600000	31900000
TRUE	Empty	Cluster of 40S ribosomal protein S3a OS=Rattus norvegicus OX=10116 GN=Rps3a PE=1 SV=2 (P49242)	P49242 [2]	Rps3a	30 kDa	TRUE	25400000	40500000	44100000	38200000	34500000	50900000	53600000	28600000	37300000	34800000	40400000	26700000
TRUE	Empty	Acyl-CoA thioesterase 9 OS=Rattus norvegicus OX=10116 GN=Acot9 PE=1 SV=1	Q5U2X8	Acot9	50 kDa		24200000	28400000	16000000	26400000	27200000	21600000	27500000	23200000	24600000	20200000	26700000	19900000
TRUE	Empty	Leucine-rich glioma-inactivated protein 1 OS=Rattus norvegicus OX=10116 GN=Lgi1 PE=1 SV=1	Q8K4Y5	Lgi1	64 kDa		26700000	29000000	36500000	26300000	26600000	25300000	28100000	35000000	29400000	29500000	41700000	24400000
TRUE	Empty	Cluster of Dynein light chain 2, cytoplasmic OS=Rattus norvegicus OX=10116 GN=Dynll2 PE=1 SV=1 (Q78P75)	Q78P75 [2]	Dynll2	10 kDa	TRUE	64500000	91800000	252000000	70500000	74600000	308000000	52300000	95000000	101000000	80000000	293000000	68300000
TRUE	Empty	Cluster of Kinesin-like protein KIF2A OS=Rattus norvegicus OX=10116 GN=Kif2a PE=1 SV=2 (Q9WV63)	Q9WV63 [4]	Kif2a	80 kDa	TRUE	17200000	12800000	18500000	10900000	14300000	19700000	13200000	15900000	11900000	14800000	16500000	22400000
TRUE	Empty	IQ motif and Sec7 domain 1 OS=Rattus norvegicus OX=10116 GN=Iqsec1 PE=1 SV=1	A0A0G2JUG7	Iqsec1	108 kDa	TRUE	11000000	14800000	14900000	17000000	13000000	12000000	11100000	11800000	18400000	19000000	15200000	10100000
TRUE	Empty	Heterogeneous nuclear ribonucleoprotein L OS=Rattus norvegicus OX=10116 GN=Hnrnpl PE=1 SV=2	F1LQ48	Hnrnpl	68 kDa		33500000	35000000	45900000	26600000	27200000	42500000	28500000	32800000	35900000	30700000	49500000	38800000
TRUE	Empty	D-3-phosphoglycerate dehydrogenase OS=Rattus norvegicus OX=10116 GN=Phgdh PE=1 SV=3	O08651	Phgdh	56 kDa		26600000	34100000	28900000	22600000	26700000	31600000	28100000	30000000	33800000	33600000	33700000	31100000
TRUE	Empty	Metabotropic glutamate receptor 2 OS=Rattus norvegicus OX=10116 GN=Grm2 PE=1 SV=1	P31421	Grm2	96 kDa	TRUE	32900000	21300000	13000000	18900000	16300000	26900000	12700000	27200000	16500000	12300000	14000000	19800000
TRUE	Empty	Plexin A4 OS=Rattus norvegicus OX=10116 GN=Plxna4 PE=4 SV=1	D3ZES7	Plxna4	213 kDa	TRUE	12600000	15800000	10900000	10700000	18500000	12000000	13900000	10600000	12000000	12800000	12300000	13400000
TRUE	Empty	Splicing factor proline and glutamine rich OS=Rattus norvegicus OX=10116 GN=Sfpq PE=1 SV=1	A0A0G2K8K0	Sfpq	75 kDa	TRUE	32200000	34200000	41000000	28800000	36500000	32700000	22800000	31800000	27100000	27100000	27900000	26500000
TRUE	Empty	Cytochrome b-c1 complex subunit 7 OS=Rattus norvegicus OX=10116 GN=Uqcrb PE=1 SV=1	B2RYS2	Uqcrb	14 kDa		56100000	40000000	53700000	35600000	72100000	225000000	35200000	91200000	68900000	56200000	67500000	82300000
TRUE	Empty	Coronin OS=Rattus norvegicus OX=10116 GN=Coro1c PE=1 SV=1	G3V624	Coro1c	53 kDa	TRUE	16200000	15800000	19800000	16700000	17500000	19800000	14700000	17000000	13800000	16500000	18300000	15600000
TRUE	Empty	Proteasome 26S subunit, ATPase 6 OS=Rattus norvegicus OX=10116 GN=Psmc6 PE=1 SV=1	G3V6W6	Psmc6	46 kDa	TRUE	21300000	21100000	21600000	21800000	20300000	22700000	18400000	20800000	20000000	18200000	19000000	19300000
TRUE	Empty	Early endosome antigen 1 OS=Rattus norvegicus OX=10116 GN=Eea1 PE=1 SV=1	A0A0G2K051 (+1)	Eea1	165 kDa	TRUE	7330000	7390000	10500000	8290000	7660000	8880000	8240000	7570000	8590000	6800000	10100000	6520000
TRUE	Empty	Cluster of Transcriptional activator protein Pur-beta OS=Rattus norvegicus OX=10116 GN=Purb PE=1 SV=3 (Q68A21)	Q68A21 [2]	Purb	33 kDa	TRUE	27300000	22500000	28400000	26200000	22100000	30700000	30700000	27100000	23500000	23600000	28600000	18700000
TRUE	Empty	Neurotrimin OS=Rattus norvegicus OX=10116 GN=Ntm PE=4 SV=2	G3V964	Ntm	38 kDa	TRUE	73100000	81200000	147000000	77100000	73700000	135000000	92400000	93300000	71500000	83800000	55800000	84700000
TRUE	Empty	Cytoplasmic dynein 1 light intermediate chain 1 OS=Rattus norvegicus OX=10116 GN=Dync1li1 PE=1 SV=1	G3V7G0 (+1)	Dync1li1	57 kDa	TRUE	28100000	20000000	19000000	21600000	23800000	19500000	22500000	22200000	15200000	22400000	25800000	18400000
TRUE	Empty	Neurabin-2 OS=Rattus norvegicus OX=10116 GN=Ppp1r9b PE=1 SV=1	O35274	Ppp1r9b	90 kDa	TRUE	15100000	17400000	19700000	18800000	17500000	16300000	19700000	17700000	18700000	15300000	18700000	19200000
TRUE	Empty	Destrin OS=Rattus norvegicus OX=10116 GN=Dstn PE=1 SV=3	Q7M0E3	Dstn	19 kDa	TRUE	42000000	43500000	63800000	46000000	43000000	64200000	65800000	48500000	36200000	41300000	50000000	37000000
TRUE	Empty	Cluster of Microtubule-associated protein OS=Rattus norvegicus OX=10116 GN=Map4 PE=1 SV=1 (A0A0G2JW88)	A0A0G2JW88 [2]	Map4	233 kDa	TRUE	11400000	16600000	17200000	14300000	16500000	15400000	14900000	8490000	16800000	15800000	13700000	13100000
TRUE	Empty	S-phase kinase-associated protein 1 OS=Rattus norvegicus OX=10116 GN=Skp1 PE=1 SV=1	A0A0G2K4X8	Skp1	19 kDa		39700000	26500000	41900000	28700000	32100000	50400000	39600000	59500000	38300000	29100000	25500000	35700000
TRUE	Empty	Cytosolic non-specific dipeptidase OS=Rattus norvegicus OX=10116 GN=Cndp2 PE=1 SV=1	Q6Q0N1	Cndp2	53 kDa		19700000	17500000	22700000	17400000	19300000	21800000	15700000	18400000	14300000	18100000	21000000	15800000
TRUE	Empty	Triple functional domain protein OS=Rattus norvegicus OX=10116 GN=Trio PE=1 SV=4	F1M0Z1	Trio	348 kDa	TRUE	8020000	12700000	6100000	7200000	7650000	7400000	9770000	10300000	6170000	8850000	7550000	9350000
TRUE	Empty	Serine--tRNA ligase, cytoplasmic OS=Rattus norvegicus OX=10116 GN=Sars PE=1 SV=1	A0A0G2JZG7	Sars	61 kDa		15100000	26400000	25300000	18700000	22100000	25300000	24000000	19800000	22800000	20800000	21900000	14000000
TRUE	Empty	Succinate dehydrogenase [ubiquinone] iron-sulfur subunit, mitochondrial OS=Rattus norvegicus OX=10116 GN=Sdhb PE=2 SV=2	P21913	Sdhb	32 kDa		28600000	44400000	50600000	39200000	34100000	64700000	22600000	56700000	24600000	32700000	58600000	23800000
TRUE	Empty	Fumarylacetoacetate hydrolase domain-containing protein 2 OS=Rattus norvegicus OX=10116 GN=Fahd2 PE=1 SV=1	B2RYW9	Fahd2	35 kDa		54800000	54200000	42600000	42900000	53600000	41900000	44500000	37200000	42400000	50500000	63900000	49500000
TRUE	Empty	Ubiquitin thioesterase OTUB1 OS=Rattus norvegicus OX=10116 GN=Otub1 PE=1 SV=1	B2RYG6	Otub1	31 kDa		81700000	57900000	86200000	69200000	62200000	87900000	47600000	61900000	41600000	56000000	94900000	50600000
TRUE	Empty	A-kinase anchor protein 5 OS=Rattus norvegicus OX=10116 GN=Akap5 PE=1 SV=1	F1LPP6	Akap5	76 kDa	TRUE	17300000	17000000	21700000	17300000	23100000	26700000	20500000	16600000	18900000	17600000	18200000	18000000
TRUE	Empty	Transaldolase OS=Rattus norvegicus OX=10116 GN=Taldo1 PE=1 SV=2	Q9EQS0	Taldo1	37 kDa	TRUE	17600000	24400000	31400000	19000000	23800000	35700000	25200000	22100000	29500000	22500000	30700000	28000000
TRUE	Empty	Neurocan core protein OS=Rattus norvegicus OX=10116 GN=Ncan PE=1 SV=1	G3V8R2 (+1)	Ncan	136 kDa	TRUE	26400000	19700000	28800000	25300000	23200000	27200000	17700000	18200000	22300000	19000000	24400000	20800000
TRUE	Empty	Rho-related GTP-binding protein RhoB OS=Rattus norvegicus OX=10116 GN=Rhob PE=1 SV=1	P62747	Rhob	22 kDa	TRUE	61100000	52900000	60200000	54400000	70800000	68300000	54200000	54000000	52600000	50200000	58500000	46500000
TRUE	Empty	Sorting and assembly machinery component 50 homolog OS=Rattus norvegicus OX=10116 GN=Samm50 PE=1 SV=1	Q6AXV4	Samm50	52 kDa		20400000	34200000	28700000	19300000	30400000	43600000	27200000	36400000	24700000	28400000	30000000	30600000
TRUE	Empty	Calbindin OS=Rattus norvegicus OX=10116 GN=Calb1 PE=1 SV=2	P07171	Calb1	30 kDa	TRUE	45500000	34500000	42800000	48100000	44600000	35000000	38600000	32700000	36200000	41400000	40100000	32000000
TRUE	Empty	Nucleolin OS=Rattus norvegicus OX=10116 GN=Ncl PE=1 SV=3	P13383 (+1)	Ncl	77 kDa	TRUE	25500000	24600000	38600000	23400000	23200000	31400000	18400000	29900000	26700000	25200000	32500000	27300000
TRUE	Empty	Protein disulfide-isomerase A6 OS=Rattus norvegicus OX=10116 GN=Pdia6 PE=1 SV=1	A0A0G2JSZ5 (+1)	Pdia6	49 kDa	TRUE	39100000	40100000	41500000	35300000	37600000	41900000	37000000	44400000	32400000	33700000	37500000	36300000
TRUE	Empty	Eukaryotic translation initiation factor 4 gamma, 1 OS=Rattus norvegicus OX=10116 GN=Eif4g1 PE=1 SV=1	D3ZU13 (+1)	Eif4g1	176 kDa	TRUE	9100000	9070000	9590000	11100000	8650000	10800000	8810000	7660000	7280000	6630000	9510000	7570000
TRUE	Empty	Cluster of Spliceosome RNA helicase Ddx39b OS=Rattus norvegicus OX=10116 GN=Ddx39b PE=2 SV=3 (Q63413)	Q63413 [2]	Ddx39b	49 kDa	TRUE	25600000	24800000	27700000	28100000	25300000	28900000	22300000	30900000	26100000	32400000	38700000	31200000
TRUE	Empty	Cluster of Glutathione S-transferase omega-1 OS=Rattus norvegicus OX=10116 GN=Gsto1 PE=1 SV=2 (Q9Z339)	Q9Z339 [2]	Gsto1	28 kDa	TRUE	45600000	99700000	75700000	42400000	69000000	87800000	57400000	53200000	75100000	52200000	93800000	77200000
TRUE	Empty	Protein/nucleic acid deglycase DJ-1 OS=Rattus norvegicus OX=10116 GN=Park7 PE=1 SV=1	O88767	Park7	20 kDa		107000000	75800000	96500000	69600000	102000000	86200000	88600000	117000000	97100000	66000000	94400000	106000000
TRUE	Empty	Vesicular glutamate transporter 1 OS=Rattus norvegicus OX=10116 GN=Slc17a7 PE=1 SV=1	Q62634	Slc17a7	62 kDa	TRUE	33300000	27000000	46500000	57900000	46100000	61200000	24300000	30500000	39300000	36600000	46900000	11900000
TRUE	Empty	Sorbin and SH3 domain-containing protein 2 OS=Rattus norvegicus OX=10116 GN=Sorbs2 PE=1 SV=2	F1LPM3	Sorbs2	134 kDa	TRUE	10400000	8680000	12500000	13800000	10300000	16000000	10100000	9420000	15700000	11700000	13000000	10200000
TRUE	Empty	Rho GDP-dissociation inhibitor 1 OS=Rattus norvegicus OX=10116 GN=Arhgdia PE=1 SV=1	Q5XI73	Arhgdia	23 kDa	TRUE	92200000	82300000	117000000	133000000	57800000	93700000	195000000	71000000	111000000	147000000	137000000	96800000
TRUE	Empty	Cluster of Receptor-type tyrosine-protein phosphatase S OS=Rattus norvegicus OX=10116 GN=Ptprs PE=1 SV=2 (Q64605)	Q64605 [2]	Ptprs	212 kDa	TRUE	10700000	16000000	9730000	9740000	11100000	15600000	10300000	12200000	10700000	15700000	10200000	21600000
TRUE	Empty	Endophilin-A2 OS=Rattus norvegicus OX=10116 GN=Sh3gl1 PE=1 SV=1	O35964	Sh3gl1	41 kDa	TRUE	34200000	32700000	39700000	37100000	32800000	38300000	31300000	37200000	30100000	30800000	28900000	39900000
TRUE	Empty	Electron transfer flavoprotein subunit alpha, mitochondrial OS=Rattus norvegicus OX=10116 GN=Etfa PE=1 SV=4	P13803	Etfa	35 kDa		15500000	12800000	17900000	15300000	18200000	18800000	17500000	17400000	18600000	13900000	19800000	16100000
TRUE	Empty	Cluster of 60S ribosomal protein L3 OS=Rattus norvegicus OX=10116 GN=Rpl3 PE=1 SV=3 (P21531)	P21531 [4]	Rpl3	46 kDa	TRUE	18600000	23500000	34600000	22300000	18800000	25000000	21900000	26600000	20700000	19500000	31600000	22000000
TRUE	Empty	Cluster of GTP-binding nuclear protein Ran OS=Rattus norvegicus OX=10116 GN=Ran PE=1 SV=3 (P62828)	P62828 [2]	Ran	24 kDa	TRUE	58500000	71300000	105000000	62600000	54600000	80700000	64800000	88300000	57500000	74300000	88300000	90000000
TRUE	Empty	Rap1 GTPase-activating protein OS=Rattus norvegicus OX=10116 GN=Rap1gap PE=1 SV=3	F1LV89	Rap1gap	83 kDa	TRUE	7060000	7960000	11000000	7650000	8780000	9270000	9160000	8940000	7090000	8200000	12000000	10600000
TRUE	Empty	Heterogeneous nuclear ribonucleoprotein Q OS=Rattus norvegicus OX=10116 GN=Syncrip PE=1 SV=2	M0R735	Syncrip	63 kDa	TRUE	18400000	28500000	31400000	19400000	21100000	28300000	22300000	28300000	26400000	23700000	31300000	25000000
TRUE	Empty	NADH dehydrogenase [ubiquinone] flavoprotein 2, mitochondrial OS=Rattus norvegicus OX=10116 GN=Ndufv2 PE=1 SV=2	P19234	Ndufv2	27 kDa		61400000	43300000	96100000	66600000	90400000	91900000	70300000	84400000	66400000	58200000	91300000	63400000
TRUE	Empty	Cluster of Protein lin-7 homolog OS=Rattus norvegicus OX=10116 GN=Lin7a PE=1 SV=2 (M0R7K1)	M0R7K1 [3]	Lin7a	25 kDa	TRUE	29100000	25400000	52500000	25200000	19300000	48700000	24700000	22300000	26100000	25900000	45400000	27300000
TRUE	Empty	Cluster of Kinesin family member 1A OS=Rattus norvegicus OX=10116 GN=Kif1a PE=1 SV=3 (F1M4A4)	F1M4A4 [3]	Kif1a	193 kDa	TRUE	13800000	13600000	8230000	12100000	8890000	8810000	10700000	8190000	9030000	9940000	9130000	8150000
TRUE	Empty	Peroxiredoxin-2 OS=Rattus norvegicus OX=10116 GN=Prdx2 PE=1 SV=1	A0A0G2JSH9	Prdx2	22 kDa	TRUE	89500000	62800000	111000000	174000000	134000000	73300000	91700000	191000000	174000000	220000000	126000000	91800000
TRUE	Empty	Rap guanine nucleotide exchange factor 2 OS=Rattus norvegicus OX=10116 GN=Rapgef2 PE=1 SV=1	A0A0G2JU11	Rapgef2	186 kDa	TRUE	12400000	12200000	9970000	11100000	6610000	11300000	10700000	12400000	10700000	8690000	8430000	11000000
TRUE	Empty	Cluster of RCG34378, isoform CRA_h OS=Rattus norvegicus OX=10116 GN=rCG_34378 PE=3 SV=1 (A0A0U1RVI9)	A0A0U1RVI9 [6]	rCG_34378	29 kDa	TRUE	35700000	41000000	54100000	35500000	31000000	51700000	36500000	49700000	39100000	36300000	52900000	45200000
TRUE	Empty	Regulator of G-protein-signaling 7 OS=Rattus norvegicus OX=10116 GN=Rgs7 PE=1 SV=2	D3ZWG2 (+1)	Rgs7	53 kDa	TRUE	32700000	45500000	53700000	33500000	30500000	50300000	34900000	33300000	23900000	30500000	41500000	37600000
TRUE	Empty	Asparaginyl-tRNA synthetase OS=Rattus norvegicus OX=10116 GN=Nars PE=1 SV=2	F1LPV0	Nars	64 kDa	TRUE	19000000	18600000	23700000	17100000	16100000	23100000	16400000	21400000	17700000	19000000	19200000	18800000
TRUE	Empty	COP9 signalosome complex subunit 4 OS=Rattus norvegicus OX=10116 GN=Cops4 PE=1 SV=1	Q68FS2	Cops4	46 kDa	TRUE	13200000	15800000	16000000	14600000	13500000	17000000	14000000	13700000	17500000	13800000	14600000	14700000
TRUE	Empty	Septin-2 OS=Rattus norvegicus OX=10116 GN=Sept2 PE=1 SV=1	Q91Y81	2022-09-02	42 kDa		32700000	35400000	32500000	28700000	31600000	40200000	31100000	39200000	24400000	28100000	33500000	26300000
TRUE	Empty	Glutathione S-transferase LANCL1 OS=Rattus norvegicus OX=10116 GN=Lancl1 PE=1 SV=2	Q9QX69	Lancl1	45 kDa		32700000	42800000	29300000	29200000	29800000	40800000	30500000	32800000	27300000	35800000	44800000	36200000
TRUE	Empty	Cluster of Obg-like ATPase 1 OS=Rattus norvegicus OX=10116 GN=Ola1 PE=2 SV=1 (A0JPJ7)	A0JPJ7 [2]	Ola1	45 kDa	TRUE	40200000	29700000	40200000	27300000	33300000	41900000	40800000	38100000	34600000	26400000	39200000	25800000
TRUE	Empty	Mitochondrial carrier 2 OS=Rattus norvegicus OX=10116 GN=Mtch2 PE=1 SV=1	A0A0G2K459	Mtch2	34 kDa	TRUE	58900000	56900000	57700000	56100000	59100000	69100000	42500000	48900000	44900000	52200000	77600000	55900000
TRUE	Empty	Cluster of High mobility group protein B1 pseudogene OS=Rattus norvegicus OX=10116 GN=LOC108349189 PE=4 SV=2 (D3ZCR3)	D3ZCR3 [3]	LOC108349189	25 kDa	TRUE	39100000	41100000	35900000	39000000	33100000	39200000	36500000	41600000	27100000	31100000	47700000	33200000
TRUE	Empty	26S proteasome regulatory subunit 8 OS=Rattus norvegicus OX=10116 GN=Psmc5 PE=1 SV=1	P62198	Psmc5	46 kDa	TRUE	16900000	19100000	20800000	17000000	18100000	20500000	19600000	22800000	19100000	18500000	22100000	16900000
TRUE	Empty	Cluster of Tyrosine-protein kinase receptor OS=Rattus norvegicus OX=10116 GN=Ntrk2 PE=1 SV=1 (A0A0G2K5X6)	A0A0G2K5X6 [4]	Ntrk2	94 kDa	TRUE	13600000	17100000	14600000	11100000	14200000	15500000	15200000	13100000	14200000	15200000	15400000	11700000
TRUE	Empty	Cluster of EF-hand domain-containing protein D2 OS=Rattus norvegicus OX=10116 GN=Efhd2 PE=1 SV=1 (Q4FZY0)	Q4FZY0 [2]	Efhd2	27 kDa	TRUE	35800000	48400000	61000000	38100000	40800000	50100000	32900000	37200000	50600000	53900000	53900000	46100000
TRUE	Empty	Superoxide dismutase [Mn], mitochondrial OS=Rattus norvegicus OX=10116 GN=Sod2 PE=1 SV=2	P07895	Sod2	25 kDa		105000000	133000000	202000000	160000000	140000000	189000000	91900000	145000000	171000000	84000000	189000000	86900000
TRUE	Empty	Tropomodulin-2 OS=Rattus norvegicus OX=10116 GN=Tmod2 PE=1 SV=1	P70566	Tmod2	39 kDa	TRUE	32000000	22700000	29600000	27300000	24300000	32400000	32000000	40300000	29000000	29400000	27500000	22500000
TRUE	Empty	ATP-dependent RNA helicase DDX1 OS=Rattus norvegicus OX=10116 GN=Ddx1 PE=1 SV=1	Q641Y8	Ddx1	82 kDa		13000000	18900000	13800000	16900000	14200000	12300000	11500000	16800000	13300000	11400000	14700000	14800000
TRUE	Empty	Cytoplasmic aconitate hydratase OS=Rattus norvegicus OX=10116 GN=Aco1 PE=1 SV=1	G3V6S2	Aco1	98 kDa	TRUE	18100000	15600000	11200000	9350000	16100000	14100000	13900000	12000000	13600000	13300000	14500000	9640000
TRUE	Empty	Cytochrome b-c1 complex subunit Rieske, mitochondrial OS=Rattus norvegicus OX=10116 GN=Uqcrfs1 PE=1 SV=2	P20788	Uqcrfs1	29 kDa		127000000	87800000	121000000	100000000	86900000	155000000	111000000	110000000	71000000	79500000	86500000	90500000
TRUE	Empty	Protein phosphatase methylesterase 1 OS=Rattus norvegicus OX=10116 GN=Ppme1 PE=1 SV=2	Q4FZT2	Ppme1	42 kDa		25800000	22500000	29600000	27300000	26300000	33100000	24500000	19900000	27400000	30600000	18600000	27200000
TRUE	Empty	Serine/threonine-protein phosphatase 5 OS=Rattus norvegicus OX=10116 GN=Ppp5c PE=1 SV=1	P53042	Ppp5c	57 kDa	TRUE	14100000	15700000	24200000	15600000	20100000	19800000	18700000	15200000	16600000	18100000	27300000	13800000
TRUE	Empty	Amylo-1, 6-glucosidase, 4-alpha-glucanotransferase (Glycogen debranching enzyme, glycogen storage disease type III) (Predicted), isoform CRA_a OS=Rattus norvegicus OX=10116 GN=Agl PE=1 SV=1	D4AEH9	Agl	174 kDa		12600000	11500000	6680000	9990000	12700000	10100000	10400000	13700000	10100000	8080000	12200000	8180000
TRUE	Empty	60S acidic ribosomal protein P0 OS=Rattus norvegicus OX=10116 GN=Rplp0 PE=1 SV=2	P19945	Rplp0	34 kDa		43100000	49900000	51700000	46600000	37700000	52400000	41300000	49400000	30100000	39400000	46400000	46000000
TRUE	Empty	Spectrin beta chain OS=Rattus norvegicus OX=10116 GN=Sptbn4 PE=1 SV=1	A0A0G2K677	Sptbn4	289 kDa	TRUE	16500000	21300000	17300000	26100000	19300000	19300000	19200000	17500000	20600000	18500000	17200000	30100000
TRUE	Empty	Epidermal growth factor receptor pathway substrate 15-like 1 OS=Rattus norvegicus OX=10116 GN=Eps15l1 PE=1 SV=3	D3ZJR1	Eps15l1	99 kDa	TRUE	11200000	13100000	10400000	10900000	11500000	11000000	10800000	12300000	12100000	10500000	14200000	11000000
TRUE	Empty	NSFL1 cofactor p47 OS=Rattus norvegicus OX=10116 GN=Nsfl1c PE=1 SV=1	O35987	Nsfl1c	41 kDa		20300000	21000000	34500000	26400000	20800000	28700000	20500000	23700000	30500000	22400000	25200000	17200000
TRUE	Empty	Cluster of Serine/threonine-protein phosphatase 2A 55 kDa regulatory subunit B alpha isoform OS=Rattus norvegicus OX=10116 GN=Ppp2r2a PE=2 SV=1 (P36876)	P36876 [3]	Ppp2r2a	52 kDa	TRUE	26500000	27900000	25100000	29800000	35200000	30600000	32600000	31900000	25200000	34600000	26800000	30200000
TRUE	Empty	Ankyrin repeat and sterile alpha motif domain-containing protein 1B OS=Rattus norvegicus OX=10116 GN=Anks1b PE=1 SV=1	P0C6S7	Anks1b	139 kDa		19400000	19800000	25200000	25900000	39000000	37500000	22600000	42000000	32200000	24600000	27500000	35400000
TRUE	Empty	Alpha glucosidase 2 alpha neutral subunit (Predicted) OS=Rattus norvegicus OX=10116 GN=Ganab PE=1 SV=1	D3ZAN3	Ganab	91 kDa		33100000	26300000	25000000	19600000	24900000	30100000	29300000	27800000	20700000	19800000	34000000	27700000
TRUE	Empty	Tripartite motif-containing protein 2 OS=Rattus norvegicus OX=10116 GN=Trim2 PE=1 SV=2	D3ZQG6	Trim2	81 kDa	TRUE	20100000	19400000	16000000	12700000	14200000	20100000	18200000	19900000	16800000	17400000	25500000	19600000
TRUE	Empty	NADH dehydrogenase (Ubiquinone) Fe-S protein 7 OS=Rattus norvegicus OX=10116 GN=Ndufs7 PE=1 SV=1	Q5RJN0	Ndufs7	24 kDa	TRUE	35000000	29100000	54600000	40400000	40900000	56800000	31400000	31000000	28500000	31100000	37000000	43000000
TRUE	Empty	Dihydropteridine reductase OS=Rattus norvegicus OX=10116 GN=Qdpr PE=1 SV=1	P11348	Qdpr	26 kDa		70400000	58800000	70400000	28300000	63800000	50600000	47500000	80000000	51300000	59800000	56100000	58400000
TRUE	Empty	RAB11-binding and LisH domain, coiled-coil and HEAT repeat-containing OS=Rattus norvegicus OX=10116 GN=Relch PE=1 SV=1	D3ZJ01	Relch	135 kDa	TRUE	12100000	11100000	11400000	14200000	11600000	12300000	12100000	13500000	9810000	9750000	9910000	11300000
TRUE	Empty	Nicotinamide nucleotide transhydrogenase OS=Rattus norvegicus OX=10116 GN=Nnt PE=1 SV=1	Q5BJZ3	Nnt	114 kDa		14100000	15400000	17800000	15100000	12900000	24600000	13900000	15200000	16800000	16300000	16900000	14200000
TRUE	Empty	Cluster of 60S ribosomal protein L7a OS=Rattus norvegicus OX=10116 GN=Rpl7a PE=4 SV=2 (F1M013)	F1M013 [8]	Rpl7a	30 kDa	TRUE	22900000	36700000	30900000	25100000	23400000	38600000	29200000	25300000	29000000	31600000	26900000	27300000
TRUE	Empty	Thimet oligopeptidase OS=Rattus norvegicus OX=10116 GN=Thop1 PE=1 SV=4	P24155	Thop1	78 kDa	TRUE	8360000	14400000	14000000	11600000	13700000	15200000	11200000	15700000	11300000	12600000	17200000	12900000
TRUE	Empty	Methylenetetrahydrofolate dehydrogenase (NADP+-dependent) 1-like OS=Rattus norvegicus OX=10116 GN=Mthfd1l PE=1 SV=1	B2GUZ3	Mthfd1l	106 kDa	TRUE	12400000	21600000	8910000	14900000	9110000	13100000	11300000	7650000	8230000	9900000	9910000	0
TRUE	Empty	Fam49b protein OS=Rattus norvegicus OX=10116 GN=Fam49b PE=1 SV=1	B2GUZ9	Fam49b	37 kDa	TRUE	42700000	37300000	40200000	33800000	39000000	33600000	38700000	43100000	38600000	37300000	38800000	43500000
TRUE	Empty	Profilin OS=Rattus norvegicus OX=10116 GN=Pfn2 PE=3 SV=1	D3ZDU5 (+1)	Pfn2	16 kDa	TRUE	51600000	60400000	77800000	100000000	58300000	63600000	54700000	65300000	62100000	61300000	67900000	50100000
TRUE	Empty	Cluster of Microtubule-associated protein RP/EB family member 2 OS=Rattus norvegicus OX=10116 GN=Mapre2 PE=1 SV=1 (Q3B8Q0)	Q3B8Q0 [2]	Mapre2	37 kDa	TRUE	30100000	25400000	42300000	23900000	19900000	39400000	34600000	31500000	29100000	32500000	35400000	35000000
TRUE	Empty	Protein transport protein Sec31A OS=Rattus norvegicus OX=10116 GN=Sec31a PE=1 SV=1	A0A0G2K0X9 (+2)	Sec31a	132 kDa	TRUE	4740000	7790000	9270000	8280000	10600000	8520000	10300000	10500000	7740000	7520000	7480000	9230000
TRUE	Empty	Programmed cell death 6-interacting protein OS=Rattus norvegicus OX=10116 GN=Pdcd6ip PE=1 SV=2	Q9QZA2	Pdcd6ip	97 kDa	TRUE	11000000	17100000	12700000	14800000	12800000	13600000	14900000	15200000	15100000	13000000	15000000	15200000
TRUE	Empty	Catenin (Cadherin associated protein), alpha 1 OS=Rattus norvegicus OX=10116 GN=Ctnna1 PE=1 SV=1	Q5U302	Ctnna1	100 kDa	TRUE	13100000	13800000	12000000	16200000	13800000	22200000	13500000	14100000	7250000	13700000	16500000	13500000
TRUE	Empty	Target of myb1-like 2 membrane-trafficking protein OS=Rattus norvegicus OX=10116 GN=Tom1l2 PE=1 SV=1	A0A0G2K9L2	Tom1l2	58 kDa	TRUE	35600000	33600000	30400000	28100000	38500000	30300000	41000000	37400000	30200000	25300000	33900000	29200000
TRUE	Empty	General vesicular transport factor p115 OS=Rattus norvegicus OX=10116 GN=Uso1 PE=1 SV=1	P41542	Uso1	107 kDa	TRUE	10100000	9330000	13100000	13900000	9720000	10500000	10400000	10900000	8580000	15000000	13700000	8830000
TRUE	Empty	Vesicle-associated membrane protein-associated protein B OS=Rattus norvegicus OX=10116 GN=Vapb PE=1 SV=3	Q9Z269	Vapb	27 kDa	TRUE	46300000	49900000	78700000	34100000	33200000	52100000	48000000	48300000	41100000	36800000	42400000	57300000
TRUE	Empty	Cluster of Plexin A1 OS=Rattus norvegicus OX=10116 GN=Plxna1 PE=1 SV=3 (D3Z981)	D3Z981 [2]	Plxna1	213 kDa	TRUE	6110000	9280000	7140000	7920000	9420000	8520000	7260000	7350000	11700000	8820000	10000000	5810000
TRUE	Empty	Isocitrate dehydrogenase [NADP] cytoplasmic OS=Rattus norvegicus OX=10116 GN=Idh1 PE=1 SV=1	P41562	Idh1	47 kDa	TRUE	23600000	17600000	26900000	24600000	21700000	27900000	28400000	19900000	19000000	17500000	32500000	25800000
TRUE	Empty	Wiskott-Aldrich syndrome protein family member 1 OS=Rattus norvegicus OX=10116 GN=Wasf1 PE=1 SV=1	Q5BJU7	Wasf1	62 kDa	TRUE	24200000	35000000	25400000	34700000	23300000	41600000	21300000	28300000	34600000	38700000	27600000	26900000
TRUE	Empty	Heat shock protein 75 kDa, mitochondrial OS=Rattus norvegicus OX=10116 GN=Trap1 PE=1 SV=1	Q5XHZ0	Trap1	80 kDa		21700000	26200000	29200000	25900000	25900000	22000000	46600000	26500000	23500000	21800000	35100000	27800000
TRUE	Empty	10 kDa heat shock protein, mitochondrial OS=Rattus norvegicus OX=10116 GN=Hspe1 PE=1 SV=3	P26772	Hspe1	11 kDa	TRUE	70200000	133000000	243000000	83400000	174000000	235000000	219000000	230000000	142000000	139000000	315000000	305000000
TRUE	Empty	Cytochrome c oxidase subunit 2 OS=Rattus norvegicus OX=10116 GN=Mtco2 PE=1 SV=3	P00406	Mtco2	26 kDa		191000000	171000000	124000000	132000000	129000000	117000000	146000000	236000000	100000000	147000000	131000000	136000000
TRUE	Empty	Dihydrolipoamide acetyltransferase component of pyruvate dehydrogenase complex OS=Rattus norvegicus OX=10116 GN=Pdhx PE=1 SV=1	A0A0G2JZH8	Pdhx	54 kDa		23900000	26700000	35100000	27400000	25300000	32800000	33100000	24500000	32200000	25100000	39600000	22100000
TRUE	Empty	Malic enzyme OS=Rattus norvegicus OX=10116 GN=Me1 PE=1 SV=1	A0A0G2K1S6	Me1	64 kDa		21300000	15400000	12800000	14600000	19400000	13100000	15100000	19300000	10700000	13300000	14100000	13200000
TRUE	Empty	NADH:ubiquinone oxidoreductase subunit B10 OS=Rattus norvegicus OX=10116 GN=Ndufb10 PE=1 SV=1	D4A0T0	Ndufb10	21 kDa		52400000	57600000	95600000	58200000	56400000	84900000	61700000	54300000	51900000	54300000	76500000	56800000
TRUE	Empty	Ras-related protein Rab-7a OS=Rattus norvegicus OX=10116 GN=Rab7a PE=1 SV=2	P09527	Rab7a	24 kDa	TRUE	61900000	59300000	75500000	41200000	79800000	60700000	63300000	70200000	55400000	79900000	54400000	64400000
TRUE	Empty	Cytochrome c oxidase subunit 5A, mitochondrial OS=Rattus norvegicus OX=10116 GN=Cox5a PE=1 SV=1	P11240	Cox5a	16 kDa		197000000	160000000	351000000	140000000	131000000	291000000	145000000	322000000	166000000	198000000	371000000	127000000
TRUE	Empty	Isoaspartyl peptidase/L-asparaginase OS=Rattus norvegicus OX=10116 GN=Asrgl1 PE=1 SV=1	Q8VI04	Asrgl1	34 kDa	TRUE	39500000	47600000	60100000	42800000	40700000	62500000	37600000	46500000	43000000	49500000	57900000	45800000
TRUE	Empty	Cluster of Non-specific serine/threonine protein kinase OS=Rattus norvegicus OX=10116 GN=Mark2 PE=1 SV=1 (A0A0G2K6X6)	A0A0G2K6X6 [7]	Mark2	82 kDa	TRUE	8770000	9540000	8010000	11000000	7350000	11400000	10900000	7620000	10200000	9230000	10900000	10200000
TRUE	Empty	Contactin-associated protein 1 OS=Rattus norvegicus OX=10116 GN=Cntnap1 PE=1 SV=1	P97846	Cntnap1	156 kDa		9150000	12200000	15500000	9210000	13400000	16100000	9520000	12900000	12900000	12800000	11300000	12000000
TRUE	Empty	Glyoxalase domain-containing protein 4 OS=Rattus norvegicus OX=10116 GN=Glod4 PE=1 SV=1	Q5I0D1	Glod4	33 kDa		21300000	22900000	30800000	21300000	28700000	27000000	25900000	23800000	22100000	25100000	25500000	24200000
TRUE	Empty	Cluster of Alcohol dehydrogenase class-3 OS=Rattus norvegicus OX=10116 GN=Adh5 PE=1 SV=2 (P12711)	P12711 [2]	Adh5	40 kDa	TRUE	18700000	25500000	13600000	19100000	24000000	29200000	32700000	29100000	20200000	19700000	33400000	27300000
TRUE	Empty	Cell adhesion molecule 3 OS=Rattus norvegicus OX=10116 GN=Cadm3 PE=1 SV=1	A0A0G2K872 (+1)	Cadm3	47 kDa		58100000	62100000	120000000	70500000	54300000	83800000	76200000	61600000	80000000	69900000	76600000	80600000
TRUE	Empty	Calpain-2 catalytic subunit OS=Rattus norvegicus OX=10116 GN=Capn2 PE=1 SV=3	Q07009	Capn2	80 kDa		13300000	13800000	17200000	11500000	21600000	17300000	25500000	18200000	9710000	19200000	9020000	10600000
TRUE	Empty	ADAM metallopeptidase domain 22 OS=Rattus norvegicus OX=10116 GN=Adam22 PE=1 SV=2	M0R5P8	Adam22	86 kDa		18400000	16100000	20500000	16700000	23100000	21900000	17900000	25600000	19100000	11200000	22700000	27500000
TRUE	Empty	Cytosol aminopeptidase OS=Rattus norvegicus OX=10116 GN=Lap3 PE=1 SV=1	Q68FS4	Lap3	56 kDa		32200000	19600000	25600000	19500000	23500000	21100000	23200000	23300000	20000000	19300000	23700000	23700000
TRUE	Empty	Cluster of Glutamate receptor ionotropic, NMDA 2B OS=Rattus norvegicus OX=10116 GN=Grin2b PE=1 SV=1 (G3V746)	G3V746 [6]	Grin2b	166 kDa	TRUE	11700000	15500000	8600000	13500000	13600000	14400000	11700000	11600000	13600000	13500000	13600000	14000000
TRUE	Empty	Enhancer trap locus 4 OS=Rattus norvegicus OX=10116 GN=Etl4 PE=1 SV=2	M0R5H1	Etl4	215 kDa	TRUE	11200000	9340000	9330000	9920000	10500000	9280000	7860000	8480000	9830000	7070000	9310000	7760000
TRUE	Empty	F-actin-capping protein subunit alpha-2 OS=Rattus norvegicus OX=10116 GN=Capza2 PE=1 SV=1	Q3T1K5	Capza2	33 kDa	TRUE	97000000	79100000	82900000	66500000	90500000	70600000	88300000	81200000	97700000	74700000	81300000	95000000
TRUE	Empty	Cluster of ADP-ribosylation factor-like protein 8B OS=Rattus norvegicus OX=10116 GN=Arl8b PE=2 SV=1 (Q66HA6)	Q66HA6 [2]	Arl8b	22 kDa	TRUE	42900000	37400000	53600000	39600000	40700000	44800000	49900000	39100000	35800000	37400000	60800000	51300000
TRUE	Empty	Cluster of SEC14-like 2 (S. cerevisiae) OS=Rattus norvegicus OX=10116 GN=Sec14l2 PE=1 SV=1 (Q5EBD0)	Q5EBD0 [3]	Sec14l2	46 kDa	TRUE	23600000	28600000	22400000	20200000	18900000	25800000	24200000	22700000	19500000	22300000	28100000	25000000
TRUE	Empty	Cytochrome c oxidase subunit 5B, mitochondrial OS=Rattus norvegicus OX=10116 GN=Cox5b PE=1 SV=2	P12075	Cox5b	14 kDa		114000000	141000000	501000000	137000000	139000000	187000000	138000000	89700000	222000000	212000000	202000000	169000000
TRUE	Empty	Rho guanine nucleotide exchange factor 2 OS=Rattus norvegicus OX=10116 GN=Arhgef2 PE=1 SV=1	A0A0G2K0V4	Arhgef2	133 kDa		22700000	11700000	14600000	15400000	15500000	19900000	14200000	20000000	14100000	18400000	13000000	16800000
TRUE	Empty	Pdxp protein OS=Rattus norvegicus OX=10116 GN=Pdxp PE=1 SV=1	B2GV79 (+2)	Pdxp	31 kDa		33700000	25200000	35900000	23100000	28200000	32500000	21900000	34500000	24600000	24500000	38000000	26400000
TRUE	Empty	Cortactin, isoform CRA_c OS=Rattus norvegicus OX=10116 GN=Cttn PE=1 SV=3	D3ZGE6 (+1)	Cttn	61 kDa		21200000	23000000	30500000	28600000	15600000	30700000	29800000	22200000	23800000	19800000	24700000	25300000
TRUE	Empty	Cluster of UTP--glucose-1-phosphate uridylyltransferase OS=Rattus norvegicus OX=10116 GN=Ugp2 PE=1 SV=1 (Q4V8I9)	Q4V8I9 [2]	Ugp2	57 kDa	TRUE	19600000	18800000	19600000	18200000	23700000	17200000	15500000	19500000	22900000	22900000	17900000	19900000
TRUE	Empty	Cytoplasmic linker-associated protein 1 OS=Rattus norvegicus OX=10116 GN=Clasp1 PE=1 SV=1	A0A0G2JUI5	Clasp1	171 kDa	TRUE	10200000	15300000	7410000	8640000	18600000	7240000	12300000	8150000	8960000	9100000	7350000	9010000
TRUE	Empty	Tryptophan--tRNA ligase, cytoplasmic OS=Rattus norvegicus OX=10116 GN=Wars PE=1 SV=1	F8WFH8	Wars	53 kDa		20100000	19400000	14200000	23200000	24000000	19000000	25700000	21900000	16600000	44100000	19300000	31700000
TRUE	Empty	Receptor of activated protein C kinase 1 OS=Rattus norvegicus OX=10116 GN=Rack1 PE=1 SV=3	P63245	Rack1	35 kDa		24600000	31100000	34900000	21300000	17500000	26200000	14600000	29400000	17800000	25100000	37900000	32400000
TRUE	Empty	Complexin-2 OS=Rattus norvegicus OX=10116 GN=Cplx2 PE=1 SV=1	P84087	Cplx2	15 kDa	TRUE	47500000	53900000	68400000	59300000	45600000	51700000	51800000	59300000	51200000	52600000	76100000	63600000
TRUE	Empty	Cluster of Glutathione S-transferase alpha-3 OS=Rattus norvegicus OX=10116 GN=Gsta3 PE=1 SV=3 (P04904)	P04904 [4]	Gsta3	25 kDa	TRUE	42800000	35200000	66200000	40600000	52100000	51800000	47900000	39100000	37100000	35800000	85500000	37900000
TRUE	Empty	Peptidyl-prolyl cis-trans isomerase FKBP4 OS=Rattus norvegicus OX=10116 GN=Fkbp4 PE=1 SV=3	Q9QVC8	Fkbp4	51 kDa		13900000	8810000	14000000	6700000	8790000	12400000	8840000	8420000	12200000	12000000	15100000	12000000
TRUE	Empty	Cluster of Growth factor receptor-bound protein 2 OS=Rattus norvegicus OX=10116 GN=Grb2 PE=1 SV=1 (P62994)	P62994 [2]	Grb2	25 kDa	TRUE	15000000	25100000	26300000	29900000	25400000	32100000	21900000	28400000	35800000	40400000	37100000	23100000
TRUE	Empty	Actin-related protein 2/3 complex subunit 3 OS=Rattus norvegicus OX=10116 GN=Arpc3 PE=1 SV=1	B2GV73	Arpc3	21 kDa		86800000	66300000	73700000	73000000	62800000	84800000	68700000	85400000	63500000	56100000	49900000	55100000
TRUE	Empty	ES1 protein homolog, mitochondrial OS=Rattus norvegicus OX=10116 PE=1 SV=2	P56571		28 kDa		85500000	55600000	57600000	105000000	67900000	76200000	46300000	59600000	128000000	63800000	80000000	56700000
TRUE	Empty	Phosphoglucomutase 2-like 1 OS=Rattus norvegicus OX=10116 GN=Pgm2l1 PE=1 SV=1	D3Z955	Pgm2l1	70 kDa		17000000	23700000	21000000	19400000	17600000	19500000	17700000	26000000	8810000	18300000	21000000	9840000
TRUE	Empty	EH domain-containing protein 1 OS=Rattus norvegicus OX=10116 GN=Ehd1 PE=1 SV=1	Q641Z6	Ehd1	61 kDa	TRUE	19200000	28300000	20700000	30800000	23600000	19200000	27000000	20200000	21000000	23100000	26700000	23600000
TRUE	Empty	Drebrin-like protein OS=Rattus norvegicus OX=10116 GN=Dbnl PE=1 SV=1	Q9JHL4	Dbnl	49 kDa		16400000	18700000	24100000	16500000	14300000	29900000	16900000	14900000	14000000	17200000	25100000	19900000
TRUE	Empty	Cluster of Calcium/calmodulin-dependent 3',5'-cyclic nucleotide phosphodiesterase 1B OS=Rattus norvegicus OX=10116 GN=Pde1b PE=1 SV=1 (Q01066)	Q01066 [4]	Pde1b	61 kDa	TRUE	13800000	11100000	13900000	11600000	16900000	11000000	18200000	14400000	15600000	9210000	22900000	17300000
TRUE	Empty	Fatty acid-binding protein 5 OS=Rattus norvegicus OX=10116 GN=Fabp5 PE=1 SV=3	P55053	Fabp5	15 kDa		51300000	62900000	59400000	43000000	48200000	79300000	67100000	64600000	85000000	53700000	87800000	68600000
TRUE	Empty	Beta-synuclein OS=Rattus norvegicus OX=10116 GN=Sncb PE=1 SV=1	A0A0G2JSQ1 (+1)	Sncb	14 kDa	TRUE	1360000000	1140000000	1910000000	569000000	1060000000	677000000	1170000000	1060000000	556000000	1330000000	1370000000	1320000000
TRUE	Empty	UMP-CMP kinase OS=Rattus norvegicus OX=10116 GN=Cmpk1 PE=1 SV=2	Q4KM73	Cmpk1	22 kDa		43800000	37600000	54300000	46600000	32300000	47900000	55100000	40300000	43400000	42100000	59500000	28200000
TRUE	Empty	Cluster of Ras-related protein Rap-2b OS=Rattus norvegicus OX=10116 GN=Rap2b PE=2 SV=1 (P61227)	P61227 [3]	Rap2b	21 kDa	TRUE	29900000	26100000	38900000	25100000	37700000	35300000	36400000	34400000	29000000	37200000	36100000	23400000
TRUE	Empty	Cytoplasmic dynein 1 light intermediate chain 2 OS=Rattus norvegicus OX=10116 GN=Dync1li2 PE=1 SV=1	Q5D023 (+1)	Dync1li2	54 kDa	TRUE	9810000	12300000	17900000	10600000	12200000	15800000	12700000	13700000	10200000	10600000	14600000	9810000
TRUE	Empty	Cluster of Proliferation-associated protein 2G4 OS=Rattus norvegicus OX=10116 GN=Pa2g4 PE=1 SV=1 (Q6AYD3)	Q6AYD3 [2]	Pa2g4	44 kDa	TRUE	12600000	16000000	20300000	15300000	19400000	18500000	12800000	14500000	18300000	15300000	21100000	21900000
TRUE	Empty	Isoleucine-tRNA synthetase (Predicted) OS=Rattus norvegicus OX=10116 GN=Iars PE=1 SV=2	F1LS86	Iars	144 kDa	TRUE	13100000	11200000	10700000	11200000	10800000	12000000	11500000	12400000	9680000	11300000	10400000	11600000
TRUE	Empty	Exocyst complex component 4 OS=Rattus norvegicus OX=10116 GN=Exoc4 PE=1 SV=2	M0R649 (+2)	Exoc4	110 kDa		5810000	5340000	7190000	5560000	6740000	6430000	5550000	5960000	4100000	4730000	6350000	5890000
TRUE	Empty	Ornithine aminotransferase, mitochondrial OS=Rattus norvegicus OX=10116 GN=Oat PE=1 SV=1	P04182	Oat	48 kDa		22600000	31100000	22900000	31100000	25000000	30600000	32900000	24000000	25000000	26200000	27100000	31600000
TRUE	Empty	Enoyl-CoA hydratase, mitochondrial OS=Rattus norvegicus OX=10116 GN=Echs1 PE=1 SV=1	P14604	Echs1	32 kDa		31200000	46600000	58600000	34800000	40600000	60200000	50200000	37600000	42700000	39700000	83800000	35400000
TRUE	Empty	Peptidyl-prolyl cis-trans isomerase FKBP1A OS=Rattus norvegicus OX=10116 GN=Fkbp1a PE=1 SV=3	Q62658	Fkbp1a	12 kDa	TRUE	281000000	342000000	160000000	256000000	147000000	189000000	196000000	124000000	179000000	211000000	378000000	163000000
TRUE	Empty	Sideroflexin-5 OS=Rattus norvegicus OX=10116 GN=Sfxn5 PE=2 SV=1	Q8CFD0	Sfxn5	37 kDa		30200000	26900000	27900000	33100000	42400000	43500000	31600000	30600000	27200000	27100000	34300000	26500000
TRUE	Empty	NADH dehydrogenase [ubiquinone] 1 alpha subcomplex subunit 8 OS=Rattus norvegicus OX=10116 GN=Ndufa8 PE=1 SV=1	A0A0G2JVL6	Ndufa8	20 kDa		88000000	53800000	88400000	69300000	43500000	122000000	75200000	46800000	62600000	100000000	66000000	54100000
TRUE	Empty	Hypoxanthine-guanine phosphoribosyltransferase OS=Rattus norvegicus OX=10116 GN=Hprt1 PE=1 SV=1	P27605	Hprt1	24 kDa	TRUE	49700000	54100000	62600000	54700000	53600000	69500000	52200000	63100000	48900000	48600000	61600000	53700000
TRUE	Empty	NADH dehydrogenase [ubiquinone] 1 alpha subcomplex subunit 5 OS=Rattus norvegicus OX=10116 GN=Ndufa5 PE=1 SV=3	Q63362	Ndufa5	13 kDa	TRUE	52200000	59400000	81300000	43400000	57500000	71800000	52600000	61900000	49000000	60300000	78000000	63600000
TRUE	Empty	Cluster of AFG3-like matrix AAA peptidase subunit 2 OS=Rattus norvegicus OX=10116 GN=Afg3l2 PE=1 SV=1 (F1LN92)	F1LN92 [2]	Afg3l2	89 kDa	TRUE	14300000	15500000	20000000	15500000	10100000	14500000	10500000	12200000	21600000	10400000	11400000	17300000
TRUE	Empty	Staphylococcal nuclease domain-containing protein 1 OS=Rattus norvegicus OX=10116 GN=Snd1 PE=1 SV=1	Q66X93	Snd1	102 kDa		14800000	11200000	18400000	9000000	9110000	13800000	12300000	9470000	8740000	10600000	22800000	19100000
TRUE	Empty	Cluster of Glutamate receptor 3 OS=Rattus norvegicus OX=10116 GN=Gria3 PE=1 SV=1 (P19492)	P19492 [2]	Gria3	100 kDa	TRUE	21600000	20800000	23200000	17900000	16100000	22200000	18900000	22600000	18700000	21900000	17500000	22100000
TRUE	Empty	Cluster of Ras-related protein Ral-A OS=Rattus norvegicus OX=10116 GN=Rala PE=1 SV=1 (P63322)	P63322 [2]	Rala	24 kDa	TRUE	20600000	23800000	19300000	24300000	24900000	24100000	23800000	22600000	28600000	14700000	21100000	19300000
TRUE	Empty	Cluster of Versican core protein (Fragments) OS=Rattus norvegicus OX=10116 GN=Vcan PE=2 SV=2 (Q9ERB4)	Q9ERB4 [2]	Vcan	300 kDa	TRUE	19400000	22400000	21200000	18600000	18900000	24900000	18200000	21600000	15500000	17200000	20500000	13800000
TRUE	Empty	NADH:ubiquinone oxidoreductase subunit A13 OS=Rattus norvegicus OX=10116 GN=Ndufa13 PE=1 SV=1	D3ZE15	Ndufa13	17 kDa		53800000	85000000	87700000	54500000	84800000	153000000	46500000	60000000	72400000	57100000	93900000	47800000
TRUE	Empty	Inositol-trisphosphate 3-kinase A OS=Rattus norvegicus OX=10116 GN=Itpka PE=1 SV=3	P17105	Itpka	51 kDa	TRUE	15200000	12200000	15500000	11400000	12700000	19000000	10800000	12800000	12700000	15000000	16700000	13500000
TRUE	Empty	LIM and SH3 domain protein 1 OS=Rattus norvegicus OX=10116 GN=Lasp1 PE=1 SV=1	Q99MZ8	Lasp1	30 kDa	TRUE	40500000	37000000	56900000	40600000	33700000	50600000	36700000	48800000	27300000	22600000	39700000	29300000
TRUE	Empty	Vinculin OS=Rattus norvegicus OX=10116 GN=Vcl PE=1 SV=1	A0A0G2K8V2 (+2)	Vcl	124 kDa	TRUE	11600000	23300000	11000000	11900000	12400000	13900000	11700000	9070000	8490000	10700000	10200000	10200000
TRUE	Empty	Rho GTPase-activating protein 44 OS=Rattus norvegicus OX=10116 GN=Arhgap44 PE=1 SV=1	A0A0H2UHC0 (+1)	Arhgap44	87 kDa	TRUE	18500000	14400000	12800000	13700000	13900000	15400000	17500000	13600000	12300000	11600000	15200000	14800000
TRUE	Empty	Tyrosine--tRNA ligase OS=Rattus norvegicus OX=10116 GN=Yars PE=1 SV=1	A0A0H2UHG0 (+1)	Yars	63 kDa	TRUE	11400000	9740000	17500000	10900000	17800000	15300000	8290000	14000000	9930000	11000000	15100000	10100000
TRUE	Empty	Similar to Vacuolar protein sorting 26 homolog (VPS26 protein homolog), isoform CRA_a OS=Rattus norvegicus OX=10116 GN=Vps26b PE=1 SV=1	B1WBS4	Vps26b	39 kDa	TRUE	8920000	9020000	11000000	12000000	14200000	16100000	14500000	11700000	13300000	14500000	14300000	14000000
TRUE	Empty	Guanine nucleotide-binding protein subunit beta-5 OS=Rattus norvegicus OX=10116 GN=Gnb5 PE=4 SV=3	D3ZZ54 (+2)	Gnb5	39 kDa	TRUE	23300000	29300000	53300000	33400000	25500000	61900000	27700000	39300000	38200000	24200000	36000000	36700000
TRUE	Empty	Ubiquitin-conjugating enzyme E2O OS=Rattus norvegicus OX=10116 GN=Ube2o PE=1 SV=2	F1M403	Ube2o	125 kDa	TRUE	9470000	9700000	13000000	14600000	10500000	13700000	13400000	17400000	6760000	10400000	14200000	7360000
TRUE	Empty	Hepatocyte growth factor-regulated tyrosine kinase substrate OS=Rattus norvegicus OX=10116 GN=Hgs PE=1 SV=1	A0A140TAH1 (+1)	Hgs	101 kDa	TRUE	9670000	8510000	15800000	8510000	9520000	15800000	10700000	6450000	7440000	9000000	12700000	6720000
TRUE	Empty	Phosphofurin acidic cluster sorting protein 1 OS=Rattus norvegicus OX=10116 GN=Pacs1 PE=1 SV=1	F1LPG3 (+1)	Pacs1	105 kDa	TRUE	22100000	21700000	22400000	15600000	19300000	20600000	18700000	17300000	23400000	22000000	26100000	22100000
TRUE	Empty	Microtubule-associated protein RP/EB family member 3 OS=Rattus norvegicus OX=10116 GN=Mapre3 PE=1 SV=1	Q5XIT1	Mapre3	32 kDa	TRUE	54200000	44900000	52300000	51000000	46100000	62900000	59200000	54700000	57000000	44200000	73000000	40200000
TRUE	Empty	Prenylcysteine oxidase OS=Rattus norvegicus OX=10116 GN=Pcyox1 PE=1 SV=1	Q99ML5	Pcyox1	56 kDa		23200000	34500000	22100000	27400000	27300000	23300000	28900000	28800000	23000000	23900000	28200000	27700000
TRUE	Empty	Cluster of Ras-related protein Rab-11B OS=Rattus norvegicus OX=10116 GN=Rab11b PE=1 SV=4 (O35509)	O35509 [2]	Rab11b	24 kDa	TRUE	37900000	57700000	66200000	55600000	52000000	68300000	43300000	45300000	43500000	60200000	76600000	46500000
TRUE	Empty	Cluster of Protein tyrosine phosphatase, receptor type, D OS=Rattus norvegicus OX=10116 GN=Ptprd PE=1 SV=2 (M0RB22)	M0RB22 [2]	Ptprd	217 kDa	TRUE	13700000	14400000	13700000	12700000	11300000	12000000	14900000	11100000	8750000	18700000	9760000	16800000
TRUE	Empty	Cluster of DEAD (Asp-Glu-Ala-Asp) box polypeptide 17, isoform CRA_a OS=Rattus norvegicus OX=10116 GN=Ddx17 PE=1 SV=1 (A0A096MIX2)	A0A096MIX2 [3]	Ddx17	73 kDa	TRUE	22900000	22000000	25200000	21100000	20900000	29700000	27300000	25300000	21400000	20900000	33900000	20700000
TRUE	Empty	Cathepsin D OS=Rattus norvegicus OX=10116 GN=Ctsd PE=1 SV=1	Q6P6T6	Ctsd	45 kDa		43000000	50500000	46600000	41800000	53100000	60500000	48400000	57800000	50700000	47700000	53700000	56400000
TRUE	Empty	Serine/threonine-protein kinase PAK 3 OS=Rattus norvegicus OX=10116 GN=Pak3 PE=1 SV=1	Q62829	Pak3	61 kDa	TRUE	29700000	0	39100000	0	36900000	51400000	34100000	45800000	29200000	32200000	44400000	28000000
TRUE	Empty	Protocadherin 1 OS=Rattus norvegicus OX=10116 GN=Pcdh1 PE=1 SV=1	A0A0G2K6T9	Pcdh1	129 kDa		15500000	20600000	17100000	20100000	17700000	17600000	19600000	16700000	18300000	17100000	15600000	18300000
TRUE	Empty	Similar to RIKEN cDNA 6430548M08 OS=Rattus norvegicus OX=10116 GN=RGD1304884 PE=1 SV=1	D4A3C2	RGD1304884	46 kDa		23000000	29700000	46200000	23200000	21300000	34700000	28200000	28500000	26700000	29200000	37700000	26000000
TRUE	Empty	26S proteasome non-ATPase regulatory subunit 11 OS=Rattus norvegicus OX=10116 GN=Psmd11 PE=1 SV=1	A0A0G2JWX1 (+1)	Psmd11	56 kDa		16200000	18500000	20300000	13400000	24400000	23900000	23300000	18800000	23100000	14500000	17100000	16800000
TRUE	Empty	60S ribosomal protein L5 OS=Rattus norvegicus OX=10116 GN=Rpl5 PE=1 SV=3	P09895	Rpl5	34 kDa	TRUE	22300000	35300000	22600000	34200000	14800000	27300000	22100000	20500000	25500000	31400000	32900000	30500000
TRUE	Empty	RBR-type E3 ubiquitin transferase OS=Rattus norvegicus OX=10116 GN=Rnf14 PE=1 SV=1	Q3ZAU6	Rnf14	54 kDa	TRUE	15800000	9990000	21500000	16300000	14700000	18100000	10600000	18400000	11900000	10500000	14500000	23600000
TRUE	Empty	Cluster of Ras-related protein Rap-1b OS=Rattus norvegicus OX=10116 GN=Rap1b PE=1 SV=2 (Q62636)	Q62636 [2]	Rap1b	21 kDa	TRUE	33600000	22700000	21800000	40100000	28900000	37100000	31100000	27500000	32200000	22300000	37000000	18400000
TRUE	Empty	Cluster of Protein unc-13 homolog A OS=Rattus norvegicus OX=10116 GN=Unc13a PE=1 SV=1 (Q62768)	Q62768 [4]	Unc13a	196 kDa	TRUE	8190000	9130000	8360000	6850000	7590000	6750000	18600000	7040000	11900000	9780000	8140000	5740000
TRUE	Empty	26S proteasome regulatory subunit 6A OS=Rattus norvegicus OX=10116 GN=Psmc3 PE=1 SV=1	Q63569 (+1)	Psmc3	49 kDa	TRUE	24100000	16000000	19300000	18700000	23900000	20900000	18700000	25500000	15300000	10000000	16400000	22500000
TRUE	Empty	Alpha-aminoadipic semialdehyde dehydrogenase OS=Rattus norvegicus OX=10116 GN=Aldh7a1 PE=1 SV=2	Q64057	Aldh7a1	59 kDa		16300000	18300000	15900000	14100000	20500000	23000000	23700000	18900000	19000000	19000000	19900000	18900000
TRUE	Empty	26S proteasome regulatory subunit 6B OS=Rattus norvegicus OX=10116 GN=Psmc4 PE=1 SV=1	Q63570	Psmc4	47 kDa	TRUE	32100000	22600000	14200000	20100000	23900000	22400000	23700000	25100000	25500000	17800000	25800000	14800000
TRUE	Empty	Cluster of Histone H2B OS=Rattus norvegicus OX=10116 GN=Hist1h2bl PE=3 SV=1 (M0R4L7)	M0R4L7 [4]	Hist1h2bl	14 kDa	TRUE	102000000	74800000	235000000	140000000	86500000	327000000	493000000	125000000	350000000	74200000	240000000	212000000
TRUE	Empty	60S ribosomal protein L7 OS=Rattus norvegicus OX=10116 GN=Rpl7 PE=1 SV=1	B0K031	Rpl7	30 kDa		52700000	41300000	43400000	24200000	33200000	38600000	48900000	46600000	32300000	35900000	44900000	29800000
TRUE	Empty	DEAH (Asp-Glu-Ala-His) box polypeptide 9 (Predicted) OS=Rattus norvegicus OX=10116 GN=Dhx9 PE=1 SV=1	D4A9D6	Dhx9	132 kDa		6880000	10100000	11400000	8610000	12300000	9560000	10500000	8350000	9980000	11400000	11500000	13600000
TRUE	Empty	Cluster of GABA type B receptor 1f OS=Rattus norvegicus OX=10116 GN=Gabbr1 PE=1 SV=1 (Q924M0)	Q924M0 [2]	Gabbr1	111 kDa	TRUE	11600000	10600000	8960000	10200000	9270000	13400000	11300000	11600000	11500000	11200000	12100000	12700000
TRUE	Empty	Membrane-associated phosphatidylinositol transfer protein 1 OS=Rattus norvegicus OX=10116 GN=Pitpnm1 PE=1 SV=1	Q5U2N3	Pitpnm1	135 kDa	TRUE	7680000	10200000	9920000	7420000	5750000	12300000	7930000	7420000	6700000	5710000	9630000	7850000
TRUE	Empty	GRIP1-associated protein 1 OS=Rattus norvegicus OX=10116 GN=Gripap1 PE=1 SV=1	Q9JHZ4	Gripap1	96 kDa	TRUE	8770000	7530000	9920000	5020000	11200000	10400000	9600000	9720000	9570000	9020000	10100000	9090000
TRUE	Empty	Glycerol-3-phosphate dehydrogenase [NAD(+)] OS=Rattus norvegicus OX=10116 GN=Gpd1l PE=1 SV=1	D3ZAP9	Gpd1l	38 kDa	TRUE	22200000	24700000	28000000	18100000	19100000	22500000	22500000	23600000	25300000	23200000	32000000	26000000
TRUE	Empty	Lamin-B1 OS=Rattus norvegicus OX=10116 GN=Lmnb1 PE=1 SV=1	G3V7U4	Lmnb1	67 kDa	TRUE	7710000	6920000	9460000	13900000	12400000	10500000	7930000	9160000	12300000	8200000	11600000	8500000
TRUE	Empty	Histidine triad nucleotide-binding protein 1 OS=Rattus norvegicus OX=10116 GN=Hint1 PE=1 SV=5	P62959	Hint1	14 kDa		101000000	63700000	81900000	82900000	70600000	80400000	49100000	93000000	59100000	57000000	97200000	50400000
TRUE	Empty	Oxysterol-binding protein-related protein 1 OS=Rattus norvegicus OX=10116 GN=Osbpl1a PE=1 SV=1	Q8K4M9	Osbpl1a	108 kDa	TRUE	17300000	13800000	15800000	13900000	15400000	16700000	16900000	20100000	13700000	13600000	17300000	13300000
TRUE	Empty	Acyl-CoA synthetase family member 2, mitochondrial OS=Rattus norvegicus OX=10116 GN=Acsf2 PE=2 SV=1	Q499N5	Acsf2	68 kDa	TRUE	11100000	8220000	10100000	10900000	10500000	13000000	12000000	11600000	11200000	13100000	17100000	8900000
TRUE	Empty	Cluster of Inactive dipeptidyl peptidase 10 OS=Rattus norvegicus OX=10116 GN=Dpp10 PE=1 SV=1 (Q6Q629)	Q6Q629 [2]	Dpp10	91 kDa	TRUE	26200000	29700000	22500000	28800000	31100000	21600000	29600000	26400000	16900000	20900000	14400000	21800000
TRUE	Empty	RAB5C, member RAS oncogene family OS=Rattus norvegicus OX=10116 GN=Rab5c PE=1 SV=1	B0BNK1	Rab5c	23 kDa	TRUE	30200000	36000000	46400000	41900000	36800000	50400000	35200000	43200000	31800000	38900000	41700000	40200000
TRUE	Empty	Calcium-dependent secretion activator 2 OS=Rattus norvegicus OX=10116 GN=Cadps2 PE=4 SV=3	F1LWT1	Cadps2	137 kDa	TRUE	19700000	20400000	29100000	17100000	19600000	19000000	20000000	28900000	19800000	19500000	20600000	20900000
TRUE	Empty	Cluster of Myelin-associated glycoprotein OS=Rattus norvegicus OX=10116 GN=Mag PE=1 SV=1 (G3V9B3)	G3V9B3 [2]	Mag	64 kDa	TRUE	69200000	40200000	89400000	25800000	46500000	22200000	24700000	35700000	26900000	38500000	54800000	61000000
TRUE	Empty	3-hydroxybutyrate dehydrogenase, type 1, isoform CRA_a OS=Rattus norvegicus OX=10116 GN=Bdh1 PE=1 SV=1	A0A0G2JSH2 (+1)	Bdh1	38 kDa	TRUE	33000000	45000000	19900000	49500000	43600000	29200000	24200000	49500000	49100000	28400000	22800000	25500000
TRUE	Empty	RAB5B, member RAS oncogene family OS=Rattus norvegicus OX=10116 GN=Rab5b PE=1 SV=1	A1L1J8	Rab5b	24 kDa	TRUE	20800000	31200000	31500000	47900000	27800000	38400000	31200000	24400000	23500000	35400000	32300000	41000000
TRUE	Empty	NADH dehydrogenase (Ubiquinone) Fe-S protein 8 (Predicted), isoform CRA_a OS=Rattus norvegicus OX=10116 GN=Ndufs8 PE=1 SV=1	B0BNE6	Ndufs8	24 kDa		56000000	38100000	48500000	51800000	40200000	66500000	52600000	49500000	52100000	74000000	40500000	28000000
TRUE	Empty	ArfGAP with dual PH domains 1 OS=Rattus norvegicus OX=10116 GN=Adap1 PE=2 SV=1	O88768	Adap1	43 kDa	TRUE	34500000	24000000	28800000	40600000	21800000	22700000	22800000	39600000	22400000	22700000	37700000	28900000
TRUE	Empty	Cluster of Phosphatase and actin regulator 1 OS=Rattus norvegicus OX=10116 GN=Phactr1 PE=1 SV=1 (P62024)	P62024 [2]	Phactr1	66 kDa	TRUE	15500000	15500000	23600000	14500000	12400000	19800000	12300000	16800000	16700000	15300000	27500000	16700000
TRUE	Empty	Neuronal pentraxin-1 OS=Rattus norvegicus OX=10116 GN=Nptx1 PE=1 SV=1	P47971	Nptx1	47 kDa	TRUE	23700000	21000000	23500000	21300000	16400000	23700000	14400000	20400000	18700000	23300000	26600000	21400000
TRUE	Empty	Membrane-associated progesterone receptor component 1 OS=Rattus norvegicus OX=10116 GN=Pgrmc1 PE=1 SV=3	P70580	Pgrmc1	22 kDa	TRUE	27100000	58100000	38100000	39800000	33400000	54800000	32000000	37800000	30800000	37400000	41900000	40100000
TRUE	Empty	Proteasome (Prosome, macropain) 26S subunit, non-ATPase, 3 OS=Rattus norvegicus OX=10116 GN=Psmd3 PE=1 SV=1	Q5U2S7	Psmd3	61 kDa	TRUE	13900000	14500000	11100000	14300000	15200000	13700000	16700000	14400000	10000000	11500000	13600000	18500000
TRUE	Empty	Nuclear migration protein nudC OS=Rattus norvegicus OX=10116 GN=Nudc PE=1 SV=1	Q63525	Nudc	38 kDa		17600000	17200000	25400000	13600000	14000000	20700000	13400000	15300000	13100000	12100000	20700000	16600000
TRUE	Empty	Cullin-3 OS=Rattus norvegicus OX=10116 GN=Cul3 PE=1 SV=1	A0A0G2JSP3 (+1)	Cul3	86 kDa	TRUE	8320000	11100000	8730000	11000000	10500000	10200000	9120000	13800000	10900000	12200000	10200000	9550000
TRUE	Empty	Serine/threonine-protein phosphatase 2A 56 kDa regulatory subunit OS=Rattus norvegicus OX=10116 GN=Ppp2r5e PE=1 SV=1	A0A0G2JTA1	Ppp2r5e	55 kDa	TRUE	16000000	18300000	17300000	15200000	16100000	15200000	16100000	17200000	14900000	14200000	18200000	9780000
TRUE	Empty	Phosphatidylinositol 5-phosphate 4-kinase type-2 beta OS=Rattus norvegicus OX=10116 GN=Pip4k2b PE=1 SV=1	O88377	Pip4k2b	47 kDa	TRUE	28500000	17100000	20100000	20500000	25400000	25800000	20200000	24500000	22700000	22500000	26900000	17700000
TRUE	Empty	ADP-ribosylation factor GTPase activating protein 1 heart isoform OS=Rattus norvegicus OX=10116 GN=Arfgap1 PE=1 SV=1	Q3S4A4 (+1)	Arfgap1	47 kDa		18300000	13800000	18400000	14500000	19800000	19400000	11200000	15200000	21800000	13700000	15600000	12400000
TRUE	Empty	DnaJ (Hsp40) homolog, subfamily A, member 2 OS=Rattus norvegicus OX=10116 GN=Dnaja2 PE=1 SV=1	Q5M9H7	Dnaja2	46 kDa	TRUE	18800000	16700000	31200000	15900000	20700000	24400000	18800000	19000000	22100000	12600000	27300000	24800000
TRUE	Empty	Glioblastoma amplified sequence OS=Rattus norvegicus OX=10116 GN=Nipsnap2 PE=1 SV=1	Q5RK08	Nipsnap2	33 kDa	TRUE	29100000	41800000	32400000	24400000	20800000	29300000	28000000	21300000	30500000	27000000	41800000	24100000
TRUE	Empty	Flotillin-1 OS=Rattus norvegicus OX=10116 GN=Flot1 PE=2 SV=2	Q9Z1E1	Flot1	47 kDa	TRUE	16900000	17000000	13700000	12500000	15200000	19400000	20400000	17200000	14900000	19100000	18900000	14100000
TRUE	Empty	Thioredoxin-like protein 1 OS=Rattus norvegicus OX=10116 GN=Txnl1 PE=1 SV=1	A0A0G2K737 (+1)	Txnl1	33 kDa		11800000	11500000	21000000	16800000	14300000	23100000	15300000	19400000	14100000	15700000	20300000	20400000
TRUE	Empty	Cytoplasmic dynein 1 intermediate chain 1 OS=Rattus norvegicus OX=10116 GN=Dync1i1 PE=1 SV=3	G3V792	Dync1i1	73 kDa	TRUE	16800000	13200000	28200000	21800000	18500000	21200000	20400000	11400000	18800000	21300000	19600000	17800000
TRUE	Empty	Clathrin light chain B OS=Rattus norvegicus OX=10116 GN=Cltb PE=1 SV=1	P08082	Cltb	25 kDa	TRUE	48500000	53600000	122000000	74200000	46400000	132000000	70800000	65400000	95800000	79700000	107000000	66300000
TRUE	Empty	Cold shock domain-containing protein E1 OS=Rattus norvegicus OX=10116 GN=Csde1 PE=2 SV=1	P18395	Csde1	89 kDa	TRUE	8580000	14900000	11500000	11200000	7400000	11900000	0	11200000	7890000	9930000	8160000	7390000
TRUE	Empty	Phospholipid-transporting ATPase OS=Rattus norvegicus OX=10116 GN=Atp8a1 PE=1 SV=3	F1LUT4	Atp8a1	111 kDa	TRUE	15000000	21700000	15700000	19000000	17100000	18600000	15000000	15900000	14100000	17900000	17900000	21900000
TRUE	Empty	Trifunctional enzyme subunit beta, mitochondrial OS=Rattus norvegicus OX=10116 GN=Hadhb PE=1 SV=1	Q60587	Hadhb	51 kDa	TRUE	14100000	21600000	23900000	15400000	19000000	24400000	23900000	22800000	15400000	22400000	22100000	15800000
TRUE	Empty	4-trimethylaminobutyraldehyde dehydrogenase OS=Rattus norvegicus OX=10116 GN=Aldh9a1 PE=1 SV=1	A0A0G2JSI1	Aldh9a1	54 kDa		17600000	26600000	19600000	17300000	18000000	22600000	16300000	16000000	17800000	20600000	29000000	21400000
TRUE	Empty	DIRAS family GTPase 2 OS=Rattus norvegicus OX=10116 GN=Diras2 PE=4 SV=1	D3ZHX3	Diras2	22 kDa	TRUE	26100000	37100000	36600000	34000000	34600000	30700000	26600000	35700000	22100000	30700000	40100000	38800000
TRUE	Empty	Myelin expression factor 2 OS=Rattus norvegicus OX=10116 GN=Myef2 PE=1 SV=1	D4AEI5	Myef2	63 kDa	TRUE	9570000	25600000	19400000	20800000	16700000	16600000	9530000	19500000	17600000	19400000	16800000	19100000
TRUE	Empty	Cluster of Intersectin-1 OS=Rattus norvegicus OX=10116 GN=Itsn1 PE=1 SV=3 (D3ZV52_RAT)	D3ZV52_RAT [3]		?	TRUE	8460000	11600000	8470000	11000000	12200000	8940000	9010000	9870000	8460000	13000000	9150000	10500000
TRUE	Empty	Cluster of N-myc downstream regulated gene 4, isoform CRA_c OS=Rattus norvegicus OX=10116 GN=Ndrg4 PE=1 SV=1 (G3V7P8)	G3V7P8 [3]	Ndrg4	38 kDa	TRUE	19400000	23700000	19700000	29400000	17600000	14200000	18300000	25700000	22600000	22700000	15800000	26700000
TRUE	Empty	Cluster of Nucleophosmin OS=Rattus norvegicus OX=10116 GN=Npm1 PE=1 SV=1 (P13084)	P13084 [3]	Npm1	33 kDa	TRUE	51300000	37900000	55500000	36700000	45100000	44200000	32800000	41300000	28700000	36600000	52600000	25800000
TRUE	Empty	Hydroxyacyl glutathione hydrolase OS=Rattus norvegicus OX=10116 GN=Hagh PE=1 SV=2	F1LQI1	Hagh	34 kDa		22000000	24200000	27100000	20800000	14200000	21700000	16600000	15900000	24300000	18600000	31000000	25600000
TRUE	Empty	ARP3 actin-related protein 3 homolog B OS=Rattus norvegicus OX=10116 GN=Actr3b PE=3 SV=2	F1LY09	Actr3b	36 kDa	TRUE	33200000	33400000	31200000	43300000	36200000	42200000	40700000	31700000	36800000	33300000	34200000	34900000
TRUE	Empty	Alpha globin OS=Rattus norvegicus OX=10116 GN=Hba-a3 PE=1 SV=2	Q63910	Hba-a3	16 kDa	TRUE	51400000	0	63100000	93600000	130000000	81100000	103000000	61700000	97300000	78900000	70900000	108000000
TRUE	Empty	Cluster of Protein phosphatase 1H OS=Rattus norvegicus OX=10116 GN=Ppm1h PE=1 SV=2 (Q5M821)	Q5M821 [3]	Ppm1h	56 kDa	TRUE	15200000	20700000	19900000	14500000	18600000	18500000	15200000	19600000	14900000	18500000	19000000	16900000
TRUE	Empty	Aminopeptidase B OS=Rattus norvegicus OX=10116 GN=Rnpep PE=1 SV=1	G3V6V1	Rnpep	73 kDa		10400000	11000000	12500000	14800000	13500000	23800000	17000000	13100000	13400000	13900000	16400000	12700000
TRUE	Empty	26S proteasome regulatory subunit 4 OS=Rattus norvegicus OX=10116 GN=Psmc1 PE=1 SV=1	P62193	Psmc1	49 kDa	TRUE	19800000	27200000	27300000	20100000	19200000	25600000	27100000	18100000	21800000	20800000	16800000	24300000
TRUE	Empty	Cluster of Regulating synaptic membrane exocytosis protein 1 OS=Rattus norvegicus OX=10116 GN=Rims1 PE=1 SV=1 (Q9JIR4)	Q9JIR4 [6]	Rims1	180 kDa	TRUE	6240000	8600000	7280000	7600000	6900000	12300000	7720000	8380000	8080000	7990000	10900000	9330000
TRUE	Empty	Synaptophysin OS=Rattus norvegicus OX=10116 GN=Syp PE=1 SV=1	P07825	Syp	33 kDa		495000000	149000000	173000000	286000000	224000000	187000000	236000000	227000000	304000000	275000000	154000000	259000000
TRUE	Empty	Bleomycin hydrolase OS=Rattus norvegicus OX=10116 GN=Blmh PE=1 SV=1	P70645	Blmh	52 kDa	TRUE	16100000	18100000	18900000	18700000	16300000	15600000	25300000	19800000	14300000	12200000	19800000	14200000
TRUE	Empty	Cluster of Histone H2A OS=Rattus norvegicus OX=10116 GN=H2afx PE=1 SV=1 (D3ZXP3)	D3ZXP3 [3]	H2afx	15 kDa	TRUE	830000000	491000000	245000000	486000000	97900000	72700000	515000000	295000000	529000000	492000000	245000000	398000000
TRUE	Empty	Valine--tRNA ligase OS=Rattus norvegicus OX=10116 GN=Vars PE=2 SV=2	Q04462	Vars	140 kDa	TRUE	8550000	8650000	10600000	10600000	10500000	9010000	9310000	8010000	9600000	7540000	9090000	7490000
TRUE	Empty	Aspartyl aminopeptidase OS=Rattus norvegicus OX=10116 GN=Dnpep PE=1 SV=1	Q4V8H5	Dnpep	53 kDa		18900000	18800000	18600000	18400000	20500000	21000000	19500000	17500000	18500000	18400000	23400000	17800000
TRUE	Empty	Cathepsin B OS=Rattus norvegicus OX=10116 GN=Ctsb PE=1 SV=1	Q6IN22	Ctsb	38 kDa		10300000	13700000	32100000	9960000	13800000	28500000	12300000	15600000	21100000	15700000	38400000	16500000
TRUE	Empty	Eukaryotic translation initiation factor 3 subunit A OS=Rattus norvegicus OX=10116 GN=Eif3a PE=2 SV=2	Q1JU68	Eif3a	163 kDa	TRUE	4570000	7170000	7280000	6680000	7390000	5260000	10100000	7020000	8830000	6460000	8360000	9690000
TRUE	Empty	tRNA-splicing ligase RtcB homolog OS=Rattus norvegicus OX=10116 GN=Rtcb PE=2 SV=1	Q6AYT3	Rtcb	55 kDa		25400000	18000000	22400000	18700000	15600000	21800000	21700000	26100000	24200000	19600000	15300000	22500000
TRUE	Empty	Cluster of 40S ribosomal protein S8 OS=Rattus norvegicus OX=10116 GN=LOC100363452 PE=3 SV=1 (M0R7Q5)	M0R7Q5 [2]	LOC100363452	24 kDa	TRUE	22800000	30500000	25800000	21000000	24400000	32100000	22300000	29500000	27400000	30300000	40300000	22400000
TRUE	Empty	Proteasome subunit beta OS=Rattus norvegicus OX=10116 GN=Psmb1 PE=1 SV=1	Q6PDW4	Psmb1	26 kDa		22200000	24100000	20400000	20300000	26100000	38200000	22000000	26200000	24200000	25700000	30900000	17300000
TRUE	Empty	Cluster of Mitogen-activated protein kinase OS=Rattus norvegicus OX=10116 GN=Mapk10 PE=4 SV=1 (A0A0U1RRS7)	A0A0U1RRS7 [14]	Mapk10	48 kDa	TRUE	24500000	18200000	18400000	17800000	39200000	30800000	17300000	26400000	32400000	28400000	40000000	23000000
TRUE	Empty	Cluster of Eukaryotic translation initiation factor 4 gamma, 3 OS=Rattus norvegicus OX=10116 GN=Eif4g3 PE=1 SV=2 (D4A554)	D4A554 [2]	Eif4g3	175 kDa	TRUE	7080000	6410000	9390000	5590000	5920000	7470000	6890000	6050000	6970000	5010000	6340000	4020000
TRUE	Empty	Prolyl endopeptidase-like OS=Rattus norvegicus OX=10116 GN=Prepl PE=1 SV=1	A0A0G2JX67 (+2)	Prepl	86 kDa		15800000	11200000	16800000	10400000	16800000	18600000	13500000	14100000	13200000	19800000	15400000	12600000
TRUE	Empty	Protein tyrosine kinase 9-like (A6-related protein) (Predicted), isoform CRA_b OS=Rattus norvegicus OX=10116 GN=Twf2 PE=1 SV=1	B0BMY7	Twf2	39 kDa	TRUE	17500000	15500000	13000000	15600000	13700000	21500000	15400000	14900000	10500000	14500000	14500000	15700000
TRUE	Empty	Ephexin-1 OS=Rattus norvegicus OX=10116 GN=Ngef PE=1 SV=1	G3V856 (+1)	Ngef	71 kDa		23800000	14300000	21000000	16400000	39700000	19300000	19800000	31200000	14900000	15500000	22300000	18800000
TRUE	Empty	Adenylate kinase 5 OS=Rattus norvegicus OX=10116 GN=Ak5 PE=1 SV=1	M0R7U1	Ak5	63 kDa	TRUE	14000000	17400000	20800000	19200000	13400000	18900000	27100000	15300000	17500000	22000000	14100000	14900000
TRUE	Empty	Translationally-controlled tumor protein OS=Rattus norvegicus OX=10116 GN=Tpt1 PE=1 SV=1	P63029	Tpt1	19 kDa	TRUE	35900000	51700000	72000000	30500000	27700000	48900000	34300000	45300000	34100000	33800000	54100000	38600000
TRUE	Empty	3'(2'),5'-bisphosphate nucleotidase 1 OS=Rattus norvegicus OX=10116 GN=Bpnt1 PE=1 SV=1	Q9Z1N4	Bpnt1	33 kDa		20400000	26500000	27100000	23800000	24700000	35600000	26000000	23400000	29600000	23100000	30000000	34500000
TRUE	Empty	Cluster of Myosin regulatory light chain 12B OS=Rattus norvegicus OX=10116 GN=Myl12b PE=4 SV=1 (A0A0G2JSW0)	A0A0G2JSW0 [3]	Myl12b	20 kDa	TRUE	27900000	36400000	36200000	25400000	37100000	33800000	29600000	34700000	36400000	39700000	29000000	37800000
TRUE	Empty	Protein kinase C substrate 80K-H OS=Rattus norvegicus OX=10116 GN=Prkcsh PE=1 SV=1	B1WC34	Prkcsh	59 kDa		17100000	20000000	25000000	14900000	17000000	21900000	16000000	25700000	18300000	19800000	25000000	20600000
TRUE	Empty	Ribonuclease inhibitor OS=Rattus norvegicus OX=10116 GN=Rnh1 PE=1 SV=1	E2RUH2 (+1)	Rnh1	50 kDa		12600000	9070000	15900000	12600000	14900000	13300000	12200000	17300000	12500000	13800000	18200000	11300000
TRUE	Empty	Pyrophosphatase (inorganic) 1 OS=Rattus norvegicus OX=10116 GN=Ppa1 PE=1 SV=1	F7EPH4	Ppa1	33 kDa		40500000	44200000	39400000	32700000	41900000	42300000	34600000	49000000	36300000	37700000	45800000	43800000
TRUE	Empty	Small glutamine-rich tetratricopeptide repeat-containing protein alpha OS=Rattus norvegicus OX=10116 GN=Sgta PE=1 SV=1	O70593	Sgta	34 kDa		19800000	23100000	13200000	11300000	19200000	16100000	17600000	22500000	19700000	12300000	23200000	21500000
TRUE	Empty	Adenosine kinase OS=Rattus norvegicus OX=10116 GN=Adk PE=1 SV=1	A0A0G2JSL8 (+2)	Adk	40 kDa	TRUE	14800000	18800000	19400000	18600000	13500000	18500000	13100000	16800000	14300000	17800000	17800000	14500000
TRUE	Empty	Ubiquilin 2 OS=Rattus norvegicus OX=10116 GN=Ubqln2 PE=1 SV=1	D4AA63	Ubqln2	67 kDa	TRUE	25300000	22200000	32200000	16600000	29700000	31200000	19100000	30900000	32100000	26400000	36600000	25500000
TRUE	Empty	Dipeptidyl peptidase 3 OS=Rattus norvegicus OX=10116 GN=Dpp3 PE=1 SV=2	O55096	Dpp3	83 kDa		10700000	13700000	14200000	10700000	10700000	14100000	10500000	12500000	11800000	13600000	13300000	14100000
TRUE	Empty	Sodium/potassium-transporting ATPase subunit beta-2 OS=Rattus norvegicus OX=10116 GN=Atp1b2 PE=1 SV=1	P13638 (+1)	Atp1b2	33 kDa		46100000	105000000	82300000	151000000	36500000	85100000	133000000	76600000	124000000	71800000	76100000	140000000
TRUE	Empty	Electron transfer flavoprotein subunit beta OS=Rattus norvegicus OX=10116 GN=Etfb PE=1 SV=3	Q68FU3	Etfb	28 kDa	TRUE	17300000	28900000	31800000	22800000	21400000	31800000	23200000	17200000	22900000	23400000	27900000	27700000
TRUE	Empty	Saccharopine dehydrogenase-like oxidoreductase OS=Rattus norvegicus OX=10116 GN=Sccpdh PE=1 SV=1	Q6AY30	Sccpdh	47 kDa		33400000	35600000	27600000	34800000	26200000	25200000	38400000	27200000	32500000	30700000	33000000	34800000
TRUE	Empty	Exportin-1 OS=Rattus norvegicus OX=10116 GN=Xpo1 PE=1 SV=1	Q80U96	Xpo1	123 kDa		13400000	16800000	7710000	12600000	9180000	7650000	12100000	11100000	8230000	12200000	9040000	9520000
TRUE	Empty	Na(+)/H(+) exchange regulatory cofactor NHE-RF1 OS=Rattus norvegicus OX=10116 GN=Slc9a3r1 PE=1 SV=3	Q9JJ19	Slc9a3r1	39 kDa	TRUE	12900000	19700000	19700000	20600000	32900000	22400000	22500000	23400000	22500000	27600000	32300000	22300000
TRUE	Empty	Cluster of Carbonyl reductase [NADPH] 1 OS=Rattus norvegicus OX=10116 GN=Cbr1 PE=1 SV=2 (P47727)	P47727 [2]	Cbr1	31 kDa	TRUE	27800000	22800000	20600000	19700000	22800000	27400000	26300000	20700000	30700000	33600000	31800000	19100000
TRUE	Empty	Heterogeneous nuclear ribonucleoprotein R OS=Rattus norvegicus OX=10116 GN=Hnrnpr PE=1 SV=1	Q566E4	Hnrnpr	71 kDa	TRUE	15000000	32900000	29000000	17100000	14000000	24200000	17100000	24000000	17700000	19900000	17800000	20100000
TRUE	Empty	Phosphatidylinositol 5-phosphate 4-kinase type-2 alpha OS=Rattus norvegicus OX=10116 GN=Pip4k2a PE=1 SV=1	Q9R0I8	Pip4k2a	46 kDa	TRUE	27100000	20400000	17400000	15600000	19900000	19700000	14800000	24300000	18800000	21300000	26000000	17800000
TRUE	Empty	Cluster of Glutamate receptor 1 OS=Rattus norvegicus OX=10116 GN=Gria1 PE=1 SV=2 (P19490)	P19490 [2]	Gria1	102 kDa	TRUE	15900000	18800000	19500000	19400000	17900000	20900000	19700000	19000000	18200000	19300000	23200000	11700000
TRUE	Empty	Gamma-adducin OS=Rattus norvegicus OX=10116 GN=Add3 PE=1 SV=1	A0A0G2JW28 (+2)	Add3	75 kDa	TRUE	29600000	27700000	28800000	31600000	25900000	29000000	23600000	28300000	26200000	27500000	22900000	26100000
TRUE	Empty	Glutathione S-transferase P OS=Rattus norvegicus OX=10116 GN=Gstp1 PE=1 SV=2	P04906	Gstp1	23 kDa		69900000	82000000	76000000	68500000	71000000	41100000	60300000	76800000	63200000	49800000	89000000	78100000
TRUE	Empty	Protein tweety homolog 1 OS=Rattus norvegicus OX=10116 GN=Ttyh1 PE=1 SV=1	P0C5X8	Ttyh1	49 kDa		36500000	50500000	70400000	35800000	42500000	55700000	42200000	41200000	42200000	39500000	47100000	41800000
TRUE	Empty	Branched-chain-amino-acid aminotransferase, cytosolic OS=Rattus norvegicus OX=10116 GN=Bcat1 PE=1 SV=1	P54690 (+1)	Bcat1	46 kDa		40300000	35600000	32400000	33000000	35900000	58800000	31200000	42600000	27900000	34100000	41700000	34900000
TRUE	Empty	UV excision repair protein RAD23 homolog B OS=Rattus norvegicus OX=10116 GN=Rad23b PE=1 SV=1	Q4KMA2	Rad23b	43 kDa	TRUE	26400000	27900000	41200000	30800000	34700000	37600000	31700000	36900000	24600000	34400000	38000000	29300000
TRUE	Empty	UDP-glucose:glycoprotein glucosyltransferase 1 OS=Rattus norvegicus OX=10116 GN=Uggt1 PE=1 SV=2	Q9JLA3	Uggt1	176 kDa	TRUE	11000000	11100000	8220000	7800000	14000000	9360000	10500000	8900000	7260000	8280000	8010000	8900000
TRUE	Empty	Cluster of 40S ribosomal protein S18 OS=Rattus norvegicus OX=10116 GN=Rps18 PE=1 SV=1 (A0A0H2UHT6)	A0A0H2UHT6 [6]	Rps18	18 kDa	TRUE	64900000	55300000	56100000	63200000	54800000	50300000	47200000	32400000	40400000	41500000	46900000	40300000
TRUE	Empty	Methylglutaconyl-CoA hydratase, mitochondrial OS=Rattus norvegicus OX=10116 GN=Auh PE=1 SV=2	F1LU71	Auh	33 kDa		22500000	55500000	52700000	43900000	44700000	54200000	37200000	50000000	47800000	40000000	60800000	39000000
TRUE	Empty	Clathrin light chain A OS=Rattus norvegicus OX=10116 GN=Clta PE=1 SV=1	P08081	Clta	27 kDa		43400000	42100000	52500000	55700000	42100000	68400000	34000000	43100000	57200000	64300000	48500000	43200000
TRUE	Empty	V-type proton ATPase subunit F OS=Rattus norvegicus OX=10116 GN=Atp6v1f PE=1 SV=1	P50408	Atp6v1f	13 kDa		47000000	41900000	120000000	33000000	48700000	65900000	64100000	54100000	34400000	46300000	60100000	46400000
TRUE	Empty	Proteasome (Prosome, macropain) 26S subunit, non-ATPase, 7 (Predicted) OS=Rattus norvegicus OX=10116 GN=Psmd7 PE=1 SV=1	D4AEH3	Psmd7	36 kDa		12700000	15000000	15100000	10500000	18100000	18800000	15100000	18100000	10300000	14000000	19000000	13700000
TRUE	Empty	Aldehyde dehydrogenase X, mitochondrial OS=Rattus norvegicus OX=10116 GN=Aldh1b1 PE=1 SV=1	G3V7I5	Aldh1b1	58 kDa	TRUE	17700000	19100000	24000000	18400000	19500000	20500000	16000000	14800000	18100000	17900000	16300000	14800000
TRUE	Empty	ATP synthase subunit g, mitochondrial OS=Rattus norvegicus OX=10116 GN=Atp5mg PE=1 SV=2	Q6PDU7	Atp5mg	11 kDa		100000000	147000000	99500000	118000000	125000000	138000000	146000000	122000000	115000000	136000000	162000000	119000000
TRUE	Empty	CUGBP Elav-like family member 2 OS=Rattus norvegicus OX=10116 GN=Celf2 PE=2 SV=1	Q792H5 (+1)	Celf2	54 kDa	TRUE	22100000	18200000	35000000	16400000	19000000	35600000	23900000	22000000	22100000	25600000	28700000	19900000
TRUE	Empty	Cluster of Monoglyceride lipase OS=Rattus norvegicus OX=10116 GN=Mgll PE=1 SV=1 (Q8R431)	Q8R431 [2]	Mgll	33 kDa	TRUE	38100000	33100000	29300000	34100000	38700000	36600000	23200000	38800000	36500000	34000000	30600000	27700000
TRUE	Empty	DnaJ homolog subfamily A member 1 OS=Rattus norvegicus OX=10116 GN=Dnaja1 PE=1 SV=1	P63036	Dnaja1	45 kDa	TRUE	22300000	18700000	20100000	18700000	11300000	12200000	7450000	9220000	20800000	9770000	20000000	5560000
TRUE	Empty	Apoptosis-inducing factor 1, mitochondrial OS=Rattus norvegicus OX=10116 GN=Aifm1 PE=1 SV=1	Q9JM53	Aifm1	67 kDa	TRUE	10200000	10500000	11100000	12200000	12600000	17100000	10500000	11700000	13100000	11800000	13100000	9270000
TRUE	Empty	Cluster of Eukaryotic peptide chain release factor GTP-binding subunit ERF3B-like OS=Rattus norvegicus OX=10116 GN=Gspt1 PE=1 SV=1 (Q6AYD5)	Q6AYD5 [2]	Gspt1	69 kDa	TRUE	14300000	14000000	16500000	16600000	20000000	20800000	17800000	18300000	15400000	24100000	21600000	17400000
TRUE	Empty	Paralemmin-1 OS=Rattus norvegicus OX=10116 GN=Palm PE=1 SV=1	Q920Q0	Palm	42 kDa	TRUE	46800000	51300000	48000000	44500000	38900000	40300000	44000000	44000000	42800000	46900000	43800000	51400000
TRUE	Empty	Cluster of Heterogeneous nuclear ribonucleoproteins C1/C2-like OS=Rattus norvegicus OX=10116 GN=LOC100911576 PE=1 SV=1 (A0A0G2K7B3)	A0A0G2K7B3 [2]	LOC100911576	33 kDa	TRUE	29300000	21200000	39800000	29400000	0	33300000	29300000	38100000	31900000	40500000	36900000	37800000
TRUE	Empty	Cluster of ELAV-like protein OS=Rattus norvegicus OX=10116 GN=Elavl4 PE=1 SV=1 (A0A140TAF2)	A0A140TAF2 [4]	Elavl4	42 kDa	TRUE	14500000	15800000	14000000	12500000	12400000	13900000	12300000	17000000	13100000	13100000	9900000	11800000
TRUE	Empty	Cluster of D-dopachrome decarboxylase OS=Rattus norvegicus OX=10116 GN=Ddt PE=1 SV=3 (P80254)	P80254 [2]	Ddt	13 kDa	TRUE	80000000	79800000	88200000	48000000	71900000	102000000	90600000	62300000	67500000	113000000	86400000	73600000
TRUE	Empty	Cluster of Annexin OS=Rattus norvegicus OX=10116 GN=Anxa11 PE=1 SV=1 (Q5XI77)	Q5XI77 [2]	Anxa11	54 kDa	TRUE	17600000	26500000	24200000	17300000	18000000	28400000	18500000	22500000	12800000	23600000	22000000	23200000
TRUE	Empty	Growth arrest-specific protein 7 OS=Rattus norvegicus OX=10116 GN=Gas7 PE=4 SV=1	A0A0G2JT50 (+2)	Gas7	48 kDa		9590000	16000000	14400000	11200000	26700000	12000000	17600000	6740000	19300000	6980000	10400000	17200000
TRUE	Empty	Abi1 protein OS=Rattus norvegicus OX=10116 GN=Abi1 PE=1 SV=1	A2VD09 (+1)	Abi1	52 kDa	TRUE	32500000	35100000	41700000	18800000	29600000	30500000	30400000	34900000	28300000	29100000	41500000	33000000
TRUE	Empty	Neuroligin-3 OS=Rattus norvegicus OX=10116 GN=Nlgn3 PE=1 SV=1	D3ZDC0 (+2)	Nlgn3	92 kDa	TRUE	36200000	14100000	21800000	15300000	20800000	26400000	14800000	45400000	21300000	18900000	16500000	20100000
TRUE	Empty	ATPase Asna1 OS=Rattus norvegicus OX=10116 GN=Asna1 PE=1 SV=1	G3V9T7	Asna1	39 kDa		21400000	27500000	26400000	25500000	24000000	27800000	26200000	25200000	22600000	21300000	22000000	27700000
TRUE	Empty	ATP synthase subunit e, mitochondrial OS=Rattus norvegicus OX=10116 GN=Atp5me PE=1 SV=3	P29419	Atp5me	8 kDa	TRUE	86000000	239000000	143000000	60500000	90500000	154000000	122000000	107000000	73000000	152000000	136000000	112000000
TRUE	Empty	Phosphatidylinositol binding clathrin assembly protein, isoform CRA_a OS=Rattus norvegicus OX=10116 GN=Picalm PE=1 SV=1	A0A0G2JTT2 (+3)	Picalm	71 kDa	TRUE	24700000	48900000	27100000	17400000	18800000	20700000	31200000	20900000	24100000	17700000	24600000	20700000
TRUE	Empty	Inosine triphosphate pyrophosphatase OS=Rattus norvegicus OX=10116 GN=Itpa PE=3 SV=1	D3ZW55	Itpa	22 kDa		25900000	32200000	37200000	25500000	33500000	36900000	29300000	30900000	31200000	29800000	23200000	29000000
TRUE	Empty	Hsc70-interacting protein OS=Rattus norvegicus OX=10116 GN=St13 PE=1 SV=1	P50503	St13	41 kDa		22300000	26800000	42100000	20000000	17000000	37000000	22300000	25000000	21600000	36000000	36400000	29200000
TRUE	Empty	Ubiquitin-specific peptidase 14 OS=Rattus norvegicus OX=10116 GN=Usp14 PE=1 SV=1	A0A0G2JVV5 (+1)	Usp14	52 kDa		7580000	7090000	15300000	11400000	10400000	12300000	22400000	11400000	7200000	11700000	12000000	7770000
TRUE	Empty	Adaptor protein, phosphotyrosine-interacting with PH domain and leucine zipper 1 OS=Rattus norvegicus OX=10116 GN=Appl1 PE=1 SV=3	D3ZWA8	Appl1	75 kDa	TRUE	12100000	16400000	11500000	8130000	14400000	12300000	7850000	8930000	11500000	11500000	14500000	9880000
TRUE	Empty	Basigin OS=Rattus norvegicus OX=10116 GN=Bsg PE=1 SV=2	P26453	Bsg	42 kDa		64400000	58900000	81800000	30600000	54100000	88200000	72400000	79200000	57700000	62700000	69400000	63000000
TRUE	Empty	Cluster of Non-specific lipid-transfer protein OS=Rattus norvegicus OX=10116 GN=Scp2 PE=1 SV=3 (F1LQ55)	F1LQ55 [3]	Scp2	59 kDa	TRUE	19400000	26400000	34900000	26200000	20200000	23000000	27400000	16900000	26900000	26000000	27000000	22200000
TRUE	Empty	EPM2A-interacting protein 1 OS=Rattus norvegicus OX=10116 GN=Epm2aip1 PE=1 SV=3	F1M471	Epm2aip1	70 kDa	TRUE	11100000	16300000	11700000	10800000	15500000	11400000	11300000	13400000	9990000	13900000	13500000	8960000
TRUE	Empty	Eukaryotic translation initiation factor 5 OS=Rattus norvegicus OX=10116 GN=Eif5 PE=1 SV=1	Q07205	Eif5	49 kDa		21000000	14400000	13800000	18500000	25100000	22700000	21900000	18600000	29100000	22600000	9670000	12200000
TRUE	Empty	Heterogeneous nuclear ribonucleoprotein U-like 2 OS=Rattus norvegicus OX=10116 GN=Hnrnpul2 PE=1 SV=1	D4ABT8	Hnrnpul2	85 kDa	TRUE	11800000	10900000	10700000	11500000	9720000	9280000	10700000	11600000	12100000	11500000	12700000	10200000
TRUE	Empty	Cytoskeleton-associated protein 5 OS=Rattus norvegicus OX=10116 GN=Ckap5 PE=1 SV=3	F1M949	Ckap5	188 kDa	TRUE	14500000	10800000	8680000	11300000	12200000	9240000	10500000	14100000	12200000	8750000	7970000	9510000
TRUE	Empty	Inositol-1-monophosphatase OS=Rattus norvegicus OX=10116 GN=Impa1 PE=1 SV=1	F1M978	Impa1	30 kDa		34200000	45400000	39200000	28600000	35400000	42500000	27100000	36000000	33900000	27600000	50800000	34600000
TRUE	Empty	Complexin-1 OS=Rattus norvegicus OX=10116 GN=Cplx1 PE=1 SV=1	P63041	Cplx1	15 kDa	TRUE	55900000	24100000	51300000	32700000	42700000	37200000	34200000	28300000	34200000	39400000	40600000	43100000
TRUE	Empty	V-type proton ATPase subunit G OS=Rattus norvegicus OX=10116 GN=Atp6v1g2 PE=3 SV=1	Q8R2H0	Atp6v1g2	14 kDa		27300000	24600000	29100000	16600000	17100000	20500000	19700000	25500000	19900000	18600000	21900000	16600000
TRUE	Empty	Ras-related protein Rab-5A OS=Rattus norvegicus OX=10116 GN=Rab5a PE=2 SV=1	M0RC99	Rab5a	24 kDa	TRUE	18900000	29800000	41800000	29300000	28100000	41000000	21100000	34600000	23400000	28200000	29600000	39200000
TRUE	Empty	Gap junction alpha-1 protein OS=Rattus norvegicus OX=10116 GN=Gja1 PE=1 SV=2	P08050	Gja1	43 kDa		22100000	22200000	35900000	13300000	15600000	48500000	19800000	15000000	43200000	39300000	19200000	21400000
TRUE	Empty	Dual specificity mitogen-activated protein kinase kinase 2 OS=Rattus norvegicus OX=10116 GN=Map2k2 PE=1 SV=1	P36506	Map2k2	44 kDa	TRUE	31900000	0	29800000	16800000	36800000	24000000	35500000	20500000	16800000	20200000	18700000	20400000
TRUE	Empty	Adenylate kinase 4, mitochondrial OS=Rattus norvegicus OX=10116 GN=Ak4 PE=2 SV=1	Q9WUS0	Ak4	25 kDa		17100000	22500000	40600000	23900000	16800000	40000000	24700000	20400000	21300000	18000000	33600000	19500000
TRUE	Empty	Cluster of Actin-binding LIM protein 2 OS=Rattus norvegicus OX=10116 GN=Ablim2 PE=1 SV=1 (A0A0H2UHF9)	A0A0H2UHF9 [2]	Ablim2	64 kDa	TRUE	16500000	12200000	14700000	16200000	9500000	13800000	14400000	12300000	12100000	10000000	10500000	15400000
TRUE	Empty	Far upstream element-binding protein 2 OS=Rattus norvegicus OX=10116 GN=Khsrp PE=1 SV=1	A0A0G2K2B3 (+2)	Khsrp	77 kDa	TRUE	10400000	12300000	20200000	7020000	9840000	16800000	9870000	20000000	7370000	9640000	15900000	8700000
TRUE	Empty	Nucleosome assembly protein 1-like 4 OS=Rattus norvegicus OX=10116 GN=Nap1l4 PE=1 SV=1	A0A0H2UHZ2 (+1)	Nap1l4	44 kDa	TRUE	27800000	23700000	22100000	28100000	28600000	19800000	30600000	27200000	22600000	22600000	24000000	16500000
TRUE	Empty	Acylglycerol kinase OS=Rattus norvegicus OX=10116 GN=Agk PE=1 SV=2	D3Z9L0	Agk	54 kDa		15900000	16000000	15100000	14100000	17200000	19900000	16300000	18500000	17400000	16800000	16200000	20900000
TRUE	Empty	Complement C3 OS=Rattus norvegicus OX=10116 GN=C3 PE=1 SV=1	M0RBF1	C3	186 kDa		6000000	8690000	5890000	9990000	14600000	10300000	6470000	3770000	3650000	5400000	8990000	10400000
TRUE	Empty	Ubiquitin-conjugating enzyme E2 N OS=Rattus norvegicus OX=10116 GN=Ube2n PE=1 SV=1	Q9EQX9	Ube2n	17 kDa		89500000	123000000	138000000	126000000	116000000	76300000	164000000	163000000	126000000	147000000	118000000	182000000
TRUE	Empty	NADH dehydrogenase (Ubiquinone) 1 beta subcomplex, 7 (Predicted) OS=Rattus norvegicus OX=10116 GN=Ndufb7 PE=1 SV=1	D3ZLT1	Ndufb7	17 kDa		34100000	29500000	37500000	31800000	23900000	42500000	21600000	27300000	31600000	37200000	45100000	28500000
TRUE	Empty	Cluster of Cytosolic 10-formyltetrahydrofolate dehydrogenase OS=Rattus norvegicus OX=10116 GN=Aldh1l1 PE=1 SV=3 (P28037)	P28037 [2]	Aldh1l1	99 kDa	TRUE	11100000	0	0	9720000	8640000	8640000	10100000	12600000	0	12300000	13500000	11900000
TRUE	Empty	Ganglioside-induced differentiation-associated protein 1-like 1 OS=Rattus norvegicus OX=10116 GN=Gdap1l1 PE=2 SV=1	B4F774	Gdap1l1	42 kDa		27800000	21000000	22200000	16000000	19600000	34800000	32400000	26500000	20900000	20700000	28000000	19300000
TRUE	Empty	Cluster of Leucine-rich repeat-containing protein 7 OS=Rattus norvegicus OX=10116 GN=Lrrc7 PE=1 SV=3 (F1M4K6)	F1M4K6 [2]	Lrrc7	167 kDa	TRUE	6180000	11100000	7080000	9330000	9230000	9530000	9780000	7630000	9140000	9070000	3970000	6440000
TRUE	Empty	Glycogen synthase kinase-3 alpha OS=Rattus norvegicus OX=10116 GN=Gsk3a PE=1 SV=1	A0A0G2K7W7 (+1)	Gsk3a	51 kDa	TRUE	26400000	21500000	33300000	28500000	28100000	32400000	30100000	30200000	22700000	24300000	27800000	27800000
TRUE	Empty	26S proteasome non-ATPase regulatory subunit 13 OS=Rattus norvegicus OX=10116 GN=Psmd13 PE=1 SV=1	B0BN93	Psmd13	43 kDa		11200000	14100000	18000000	21800000	18000000	17300000	19400000	16400000	10300000	17100000	18300000	20500000
TRUE	Empty	Gamma-aminobutyric acid type B receptor subunit 2 OS=Rattus norvegicus OX=10116 GN=Gabbr2 PE=1 SV=2	O88871	Gabbr2	106 kDa	TRUE	12500000	11000000	13400000	12500000	13600000	16600000	12000000	15700000	8920000	15800000	13800000	9490000
TRUE	Empty	Peptidyl-prolyl cis-trans isomerase B OS=Rattus norvegicus OX=10116 GN=Ppib PE=1 SV=3	P24368	Ppib	24 kDa	TRUE	35500000	35700000	39900000	34500000	35700000	47700000	23000000	44400000	31300000	31000000	41400000	28000000
TRUE	Empty	Synaptotagmin-7 OS=Rattus norvegicus OX=10116 GN=Syt7 PE=1 SV=1	Q62747	Syt7	45 kDa		4350000	20300000	14300000	18300000	12900000	19600000	14300000	14300000	14100000	21200000	12900000	12000000
TRUE	Empty	Cluster of Serine/threonine-protein phosphatase 2A 56 kDa regulatory subunit OS=Rattus norvegicus OX=10116 GN=Ppp2r5c PE=1 SV=1 (A0A0G2JZD1)	A0A0G2JZD1 [2]	Ppp2r5c	64 kDa	TRUE	18600000	22600000	16000000	0	16300000	17400000	0	18700000	0	15500000	20300000	0
TRUE	Empty	FERM, ARHGEF and pleckstrin domain-containing protein 1 OS=Rattus norvegicus OX=10116 GN=Farp1 PE=1 SV=2	F1LYQ8	Farp1	119 kDa	TRUE	12300000	9240000	11700000	9870000	11200000	13400000	10400000	12900000	8240000	8280000	12700000	9230000
TRUE	Empty	Prosaposin OS=Rattus norvegicus OX=10116 GN=Psap PE=1 SV=2	F7EPE0 (+1)	Psap	61 kDa		25000000	39400000	24600000	31400000	21500000	16900000	39400000	55800000	12700000	62600000	38800000	39100000
TRUE	Empty	Cluster of 60S ribosomal protein L6 OS=Rattus norvegicus OX=10116 PE=3 SV=1 (F1LQS3)	F1LQS3 [3]		34 kDa	TRUE	14200000	18800000	18700000	16600000	15400000	34500000	13800000	20100000	24300000	15000000	31800000	10800000
TRUE	Empty	Biliverdin reductase B OS=Rattus norvegicus OX=10116 GN=Blvrb PE=1 SV=1	B5DF65	Blvrb	22 kDa		32000000	44700000	43900000	46500000	40400000	43300000	47500000	39400000	44700000	39500000	47100000	39000000
TRUE	Empty	Catenin (Cadherin associated protein), delta 1 (Predicted), isoform CRA_a OS=Rattus norvegicus OX=10116 GN=Ctnnd1 PE=1 SV=1	D3ZZZ9	Ctnnd1	104 kDa		8200000	6510000	9300000	11100000	14200000	8300000	7850000	10100000	7480000	12500000	10400000	9330000
TRUE	Empty	AP2-interacting clathrin-endocytosis protein OS=Rattus norvegicus OX=10116 GN=Kiaa1107 PE=1 SV=3	D4A0X3	Kiaa1107	133 kDa		5860000	5860000	14300000	7340000	5510000	7000000	4510000	6170000	5680000	7390000	7660000	12100000
TRUE	Empty	Thiosulfate sulfurtransferase OS=Rattus norvegicus OX=10116 GN=Tst PE=1 SV=3	P24329	Tst	33 kDa	TRUE	39300000	33500000	28900000	45800000	44800000	39500000	41800000	32800000	39700000	44400000	62300000	23300000
TRUE	Empty	3-hydroxyisobutyrate dehydrogenase, mitochondrial OS=Rattus norvegicus OX=10116 GN=Hibadh PE=1 SV=3	P29266	Hibadh	35 kDa		24500000	20400000	39700000	26400000	23200000	37100000	32300000	40000000	32200000	27500000	36100000	30800000
TRUE	Empty	Cystathionine beta-synthase OS=Rattus norvegicus OX=10116 GN=Cbs PE=1 SV=3	P32232	Cbs	61 kDa		12900000	10800000	12600000	12900000	13100000	15600000	12700000	12500000	11000000	13600000	13200000	14400000
TRUE	Empty	CB1 cannabinoid receptor-interacting protein 1 OS=Rattus norvegicus OX=10116 GN=Cnrip1 PE=1 SV=1	Q5M7A7	Cnrip1	19 kDa		74800000	74700000	64300000	54000000	69800000	67100000	61100000	75500000	68100000	64600000	57100000	78800000
TRUE	Empty	E3 ubiquitin-protein ligase UBR4 OS=Rattus norvegicus OX=10116 GN=Ubr4 PE=1 SV=1	A0A0G2JU89 (+2)	Ubr4	574 kDa	TRUE	2640000	3760000	2900000	4650000	4270000	5480000	4370000	3000000	2300000	3390000	3640000	3160000
TRUE	Empty	Dolichyl-diphosphooligosaccharide--protein glycosyltransferase subunit 2 OS=Rattus norvegicus OX=10116 GN=Rpn2 PE=1 SV=1	A0A0G2K757 (+1)	Rpn2	69 kDa		15000000	12900000	11300000	8890000	9980000	9950000	15000000	12100000	7710000	10800000	10700000	10100000
TRUE	Empty	RCG28460 OS=Rattus norvegicus OX=10116 GN=Wdr47 PE=1 SV=1	G3V9M3	Wdr47	102 kDa	TRUE	13200000	15800000	18800000	12900000	17400000	18400000	17100000	22800000	19200000	23700000	17300000	13100000
TRUE	Empty	Protein S100-B OS=Rattus norvegicus OX=10116 GN=S100b PE=1 SV=2	P04631	S100b	11 kDa		1250000000	478000000	380000000	351000000	535000000	309000000	676000000	381000000	373000000	382000000	284000000	446000000
TRUE	Empty	40S ribosomal protein SA OS=Rattus norvegicus OX=10116 GN=Rpsa PE=1 SV=3	P38983	Rpsa	33 kDa		44800000	54300000	49200000	40300000	49400000	56300000	41300000	47300000	39800000	54700000	41200000	49600000
TRUE	Empty	Arf-GAP with GTPase, ANK repeat and PH domain-containing protein 2 OS=Rattus norvegicus OX=10116 GN=Agap2 PE=1 SV=1	Q8CGU4	Agap2	124 kDa		12100000	13500000	14800000	10700000	10900000	14900000	10400000	12800000	13200000	10100000	16800000	9270000
TRUE	Empty	Neuronal growth regulator 1 OS=Rattus norvegicus OX=10116 GN=Negr1 PE=1 SV=1	Q9Z0J8	Negr1	38 kDa		42900000	54700000	64600000	63400000	41800000	71900000	73400000	68400000	61100000	41800000	61500000	63500000
TRUE	Empty	Cluster of 40S ribosomal protein S5 OS=Rattus norvegicus OX=10116 GN=Rps5 PE=1 SV=1 (B0BN81)	B0BN81 [2]	Rps5	23 kDa	TRUE	37700000	19200000	28500000	17600000	38300000	38400000	19400000	20100000	20200000	16500000	36200000	17000000
TRUE	Empty	Calcium-binding protein 39 OS=Rattus norvegicus OX=10116 GN=Cab39 PE=1 SV=1	A0A0G2JZH0	Cab39	40 kDa	TRUE	27400000	17200000	26500000	26700000	28200000	20800000	16300000	23200000	18000000	31600000	15300000	26300000
TRUE	Empty	Dual-specificity phosphatase 3 OS=Rattus norvegicus OX=10116 GN=Dusp3 PE=1 SV=1	A0A0G2K3I9 (+1)	Dusp3	23 kDa		35700000	37200000	39000000	35800000	44600000	39500000	42200000	47200000	35400000	36900000	40200000	30100000
TRUE	Empty	NADPH--cytochrome P450 reductase OS=Rattus norvegicus OX=10116 GN=Por PE=1 SV=3	P00388	Por	77 kDa		15800000	12200000	14600000	15000000	8870000	18400000	13200000	13100000	13000000	10700000	17200000	8890000
TRUE	Empty	NCK-interacting protein with SH3 domain OS=Rattus norvegicus OX=10116 GN=Nckipsd PE=1 SV=3	D3ZWX4	Nckipsd	78 kDa	TRUE	5090000	6430000	3930000	11100000	15900000	7080000	5810000	5480000	20400000	9650000	6890000	4580000
TRUE	Empty	RNA transcription, translation and transport factor OS=Rattus norvegicus OX=10116 GN=Rtraf PE=1 SV=1	F7EMB2	Rtraf	28 kDa	TRUE	16500000	17700000	15500000	16100000	15100000	12900000	15800000	13600000	14000000	16800000	15600000	16500000
TRUE	Empty	Phosphoribosyl pyrophosphate synthase-associated protein 2 OS=Rattus norvegicus OX=10116 GN=Prpsap2 PE=1 SV=1	O08618	Prpsap2	41 kDa	TRUE	25100000	29500000	16500000	16300000	23300000	22700000	25100000	24900000	17500000	24800000	21500000	26500000
TRUE	Empty	COP9 signalosome complex subunit 2 OS=Rattus norvegicus OX=10116 GN=Cops2 PE=1 SV=1	P61203	Cops2	52 kDa	TRUE	27700000	21000000	17700000	16800000	16000000	21300000	21000000	13800000	19700000	15200000	14600000	19400000
TRUE	Empty	Profilin-1 OS=Rattus norvegicus OX=10116 GN=Pfn1 PE=1 SV=2	P62963	Pfn1	15 kDa	TRUE	85900000	106000000	212000000	61100000	80900000	75600000	210000000	255000000	156000000	217000000	174000000	62000000
TRUE	Empty	NADH dehydrogenase [ubiquinone] iron-sulfur protein 4, mitochondrial OS=Rattus norvegicus OX=10116 GN=Ndufs4 PE=1 SV=1	Q5XIF3	Ndufs4	20 kDa		40000000	36800000	76000000	35700000	57000000	41300000	36600000	51700000	36700000	52400000	89400000	65300000
TRUE	Empty	Cluster of Importin 7 OS=Rattus norvegicus OX=10116 GN=Ipo7 PE=1 SV=1 (D4AE96)	D4AE96 [2]	Ipo7	119 kDa	TRUE	11300000	12800000	7460000	13000000	12200000	7500000	16300000	10400000	8280000	12900000	8970000	9200000
TRUE	Empty	Cluster of Stathmin OS=Rattus norvegicus OX=10116 GN=Stmn1 PE=1 SV=2 (P13668)	P13668 [2]	Stmn1	17 kDa	TRUE	157000000	143000000	178000000	141000000	134000000	178000000	118000000	164000000	88700000	73100000	200000000	132000000
TRUE	Empty	Serine/threonine-protein kinase PAK 2 OS=Rattus norvegicus OX=10116 GN=Pak2 PE=1 SV=1	Q64303	Pak2	58 kDa	TRUE	19900000	24100000	24300000	22800000	21600000	36700000	25800000	27900000	22700000	27200000	23200000	23700000
TRUE	Empty	Cluster of SOGA family member 3 OS=Rattus norvegicus OX=10116 GN=Soga3 PE=1 SV=1 (D4A0A1)	D4A0A1 [2]	Soga3	103 kDa	TRUE	7490000	9770000	11700000	9780000	7250000	10700000	6270000	6680000	9240000	8260000	12400000	6820000
TRUE	Empty	Cluster of 60S ribosomal protein L10 OS=Rattus norvegicus OX=10116 GN=Rpl10 PE=1 SV=3 (Q6PDV7)	Q6PDV7 [2]	Rpl10	25 kDa	TRUE	25200000	26000000	33900000	31100000	25400000	29100000	37400000	39000000	27100000	30200000	27700000	28500000
TRUE	Empty	Peptidyl-prolyl cis-trans isomerase OS=Rattus norvegicus OX=10116 GN=Pin1 PE=1 SV=1	B0BNL2	Pin1	18 kDa		80200000	32400000	74700000	32000000	50900000	50000000	19800000	36500000	43700000	88400000	56700000	31800000
TRUE	Empty	Similar to putative protein (5S487) OS=Rattus norvegicus OX=10116 GN=RGD1310819 PE=1 SV=3	D3ZBU7	RGD1310819	123 kDa		5360000	9530000	11900000	8820000	8490000	10100000	9900000	8920000	6090000	10400000	10800000	6970000
TRUE	Empty	Protein SCAI OS=Rattus norvegicus OX=10116 GN=Scai PE=1 SV=2	F1M3P6	Scai	70 kDa	TRUE	17100000	14000000	11800000	13400000	13100000	13000000	17800000	17000000	10700000	10500000	12900000	5890000
TRUE	Empty	IQ motif and Sec7 domain 2 OS=Rattus norvegicus OX=10116 GN=Iqsec2 PE=1 SV=1	A0A0G2JZX5	Iqsec2	105 kDa	TRUE	19200000	15700000	13500000	8180000	11100000	11200000	10200000	11900000	0	8280000	5730000	11400000
TRUE	Empty	NADH:ubiquinone oxidoreductase subunit A7 OS=Rattus norvegicus OX=10116 GN=Ndufa7 PE=1 SV=1	A9UMV9	Ndufa7	13 kDa		35700000	30500000	66900000	36900000	34600000	77500000	30200000	34100000	31200000	29200000	65800000	29500000
TRUE	Empty	AP-3 complex subunit mu-2 OS=Rattus norvegicus OX=10116 GN=Ap3m2 PE=2 SV=1	P53678	Ap3m2	47 kDa	TRUE	19300000	31000000	16300000	24800000	17300000	29900000	16800000	40000000	19200000	17400000	35700000	12400000
TRUE	Empty	High density lipoprotein binding protein (Vigilin) OS=Rattus norvegicus OX=10116 GN=Hdlbp PE=1 SV=1	Q3KRF2	Hdlbp	142 kDa	TRUE	8120000	5560000	7300000	5610000	5420000	6370000	5790000	4790000	9260000	7990000	6270000	7400000
TRUE	Empty	RAP1 GTPase-activating protein 2 OS=Rattus norvegicus OX=10116 GN=Rap1gap2 PE=1 SV=1	A0A0G2K0S7	Rap1gap2	81 kDa	TRUE	6350000	13300000	10200000	9200000	7430000	9810000	10100000	8460000	12100000	6120000	8800000	8670000
TRUE	Empty	Protein O-GlcNAcase OS=Rattus norvegicus OX=10116 GN=Oga PE=1 SV=1	A0A0H2UI10 (+1)	Oga	106 kDa		11000000	10500000	11500000	15500000	11600000	9230000	14500000	11300000	7470000	9510000	10800000	10600000
TRUE	Empty	Ankyrin 1 OS=Rattus norvegicus OX=10116 GN=Ank1 PE=1 SV=1	D3Z9Z0	Ank1	187 kDa	TRUE	12700000	9370000	15400000	13400000	9680000	30300000	13100000	10900000	15700000	19100000	12000000	18300000
TRUE	Empty	Coatomer subunit alpha OS=Rattus norvegicus OX=10116 GN=Copa PE=1 SV=1	G3V6T1	Copa	138 kDa	TRUE	9970000	9140000	10400000	8550000	9510000	7050000	7600000	6990000	8400000	10900000	8150000	10600000
TRUE	Empty	Parvalbumin alpha OS=Rattus norvegicus OX=10116 GN=Pvalb PE=1 SV=2	P02625	Pvalb	12 kDa		19700000	27000000	64100000	26300000	28000000	35800000	24000000	35100000	15700000	37100000	43800000	34900000
TRUE	Empty	Protein-tyrosine kinase 2-beta OS=Rattus norvegicus OX=10116 GN=Ptk2b PE=1 SV=1	P70600	Ptk2b	116 kDa	TRUE	9220000	12400000	9250000	8920000	6750000	13700000	16300000	9050000	11400000	13600000	11100000	9750000
TRUE	Empty	Cluster of Acidic leucine-rich nuclear phosphoprotein 32 family member A OS=Rattus norvegicus OX=10116 GN=Anp32a PE=1 SV=2 (F7EL36)	F7EL36 [3]	Anp32a	29 kDa	TRUE	41200000	56600000	40200000	47500000	40300000	30600000	29300000	51400000	53300000	48900000	69300000	67200000
TRUE	Empty	NADH:ubiquinone oxidoreductase subunit B4 OS=Rattus norvegicus OX=10116 GN=Ndufb4 PE=1 SV=1	F1LPG5	Ndufb4	15 kDa		50200000	71100000	56600000	47100000	62300000	88700000	31800000	45700000	58700000	56600000	50000000	19700000
TRUE	Empty	Adhesion G protein-coupled receptor L1 OS=Rattus norvegicus OX=10116 GN=Adgrl1 PE=1 SV=1	O88917	Adgrl1	167 kDa	TRUE	12800000	11700000	11600000	10800000	11100000	11900000	15800000	13500000	7370000	11200000	10600000	9000000
TRUE	Empty	Sodium-dependent neutral amino acid transporter SLC6A17 OS=Rattus norvegicus OX=10116 GN=Slc6a17 PE=1 SV=1	P31662	Slc6a17	81 kDa		18500000	24400000	33300000	14500000	20100000	30000000	17600000	21800000	21000000	24300000	19100000	18200000
TRUE	Empty	Palmitoyl-protein thioesterase 1 OS=Rattus norvegicus OX=10116 GN=Ppt1 PE=1 SV=1	P45479	Ppt1	34 kDa		22500000	29600000	30900000	28300000	25100000	22600000	25700000	26300000	24600000	27200000	27300000	34400000
TRUE	Empty	Myelin-oligodendrocyte glycoprotein OS=Rattus norvegicus OX=10116 GN=Mog PE=1 SV=1	Q63345 (+1)	Mog	28 kDa		69800000	59700000	80900000	37500000	59800000	57700000	54300000	52700000	57200000	45600000	76600000	85800000
TRUE	Empty	Sorting nexin 2 OS=Rattus norvegicus OX=10116 GN=Snx2 PE=1 SV=1	B2RYP4	Snx2	59 kDa	TRUE	11000000	11100000	11300000	9120000	9960000	16500000	9540000	9200000	7680000	11400000	11600000	12700000
TRUE	Empty	NADH dehydrogenase (Ubiquinone) Fe-S protein 5 OS=Rattus norvegicus OX=10116 GN=Ndufs5 PE=1 SV=1	B5DEL8	Ndufs5	13 kDa		50900000	49200000	46100000	82400000	83600000	123000000	83500000	108000000	141000000	106000000	66200000	111000000
TRUE	Empty	Cluster of RNA-binding motif protein, X chromosome retrogene-like OS=Rattus norvegicus OX=10116 GN=Rbmxrtl PE=1 SV=1 (P84586)	P84586 [4]	Rbmxrtl	42 kDa	TRUE	14500000	18500000	40000000	15600000	16500000	19400000	20400000	18500000	14500000	19800000	17800000	15200000
TRUE	Empty	Actin-related protein 2/3 complex subunit 5-like protein OS=Rattus norvegicus OX=10116 GN=Arpc5l PE=1 SV=2	A1L108	Arpc5l	17 kDa		40800000	30700000	40200000	54700000	46500000	37100000	19800000	27700000	43800000	47900000	31800000	73400000
TRUE	Empty	RCG31562, isoform CRA_c OS=Rattus norvegicus OX=10116 GN=Tardbp PE=1 SV=1	I6L9G6	Tardbp	32 kDa	TRUE	32700000	23900000	32700000	25000000	23900000	24800000	26400000	31400000	24200000	33400000	27700000	22900000
TRUE	Empty	Proteasome subunit alpha type-4 OS=Rattus norvegicus OX=10116 GN=Psma4 PE=1 SV=1	P21670	Psma4	29 kDa		14000000	30600000	35500000	29300000	26000000	31300000	27300000	34700000	24100000	18600000	43000000	31300000
TRUE	Empty	Cluster of Gamma-aminobutyric acid receptor subunit beta-2 OS=Rattus norvegicus OX=10116 GN=Gabrb2 PE=1 SV=1 (P63138)	P63138 [5]	Gabrb2	55 kDa	TRUE	13300000	14400000	15400000	15500000	16400000	16400000	9180000	17200000	10600000	17100000	17900000	14200000
TRUE	Empty	Coactosin-like protein OS=Rattus norvegicus OX=10116 GN=Cotl1 PE=1 SV=1	B0BNA5	Cotl1	16 kDa		28600000	25300000	25000000	22900000	34300000	25500000	25000000	27000000	24600000	19300000	26800000	25200000
TRUE	Empty	Oxysterol-binding protein OS=Rattus norvegicus OX=10116 GN=Osbp PE=1 SV=2	D4A9D8	Osbp	78 kDa	TRUE	9350000	7310000	9750000	9140000	13600000	11400000	11500000	7990000	12100000	6700000	10600000	9260000
TRUE	Empty	Serine/threonine-protein phosphatase 2A 56 kDa regulatory subunit OS=Rattus norvegicus OX=10116 GN=Ppp2r5d PE=1 SV=2	F1MAA3	Ppp2r5d	69 kDa	TRUE	22200000	15900000	18300000	21100000	16900000	22000000	15700000	22800000	13900000	15300000	13800000	15900000
TRUE	Empty	Cysteine-rich protein 2 OS=Rattus norvegicus OX=10116 GN=Crip2 PE=2 SV=1	P36201	Crip2	23 kDa		32300000	45300000	51700000	23700000	56300000	44300000	34900000	59500000	48200000	39200000	61800000	44500000
TRUE	Empty	Myotrophin OS=Rattus norvegicus OX=10116 GN=Mtpn PE=1 SV=2	P62775	Mtpn	13 kDa		35300000	64800000	62800000	33200000	32000000	61000000	52800000	37700000	31500000	63200000	34500000	65600000
TRUE	Empty	Glucose-6-phosphate 1-dehydrogenase OS=Rattus norvegicus OX=10116 GN=G6pdx PE=1 SV=3	P05370	G6pdx	59 kDa		7520000	7710000	7120000	4910000	6590000	7300000	9340000	6520000	10300000	8900000	8770000	3600000
TRUE	Empty	Tyrosine-protein phosphatase non-receptor type 11 OS=Rattus norvegicus OX=10116 GN=Ptpn11 PE=1 SV=4	P41499	Ptpn11	68 kDa	TRUE	7610000	14800000	9040000	8960000	11500000	9290000	11500000	13000000	13300000	17300000	15200000	15300000
TRUE	Empty	Stomatin-like protein 2, mitochondrial OS=Rattus norvegicus OX=10116 GN=Stoml2 PE=1 SV=1	Q4FZT0	Stoml2	38 kDa		8090000	9560000	11000000	8030000	6790000	15400000	11800000	5770000	6470000	8630000	17200000	6200000
TRUE	Empty	Cluster of 40S ribosomal protein S9 OS=Rattus norvegicus OX=10116 GN=Rps9 PE=1 SV=4 (P29314)	P29314 [3]	Rps9	23 kDa	TRUE	4300000	12500000	20200000	13800000	10200000	25700000	15100000	15900000	12100000	16500000	20900000	11100000
TRUE	Empty	Serine/threonine-protein phosphatase 2A activator OS=Rattus norvegicus OX=10116 GN=Ptpa PE=1 SV=1	B2RYQ2	Ptpa	37 kDa		39200000	33800000	21500000	33600000	39100000	26900000	23400000	28600000	34500000	28500000	33400000	14800000
TRUE	Empty	Adenylosuccinate lyase OS=Rattus norvegicus OX=10116 GN=Adsl PE=1 SV=1	D3ZW08	Adsl	55 kDa		14000000	20100000	12200000	15200000	13200000	13700000	20800000	17300000	23400000	16400000	10800000	17000000
TRUE	Empty	Cluster of Kalirin OS=Rattus norvegicus OX=10116 GN=Kalrn PE=1 SV=3 (P97924)	P97924 [2]	Kalrn	337 kDa	TRUE	0	0	8760000	0	0	7550000	9010000	11500000	0	8920000	8490000	0
TRUE	Empty	Activator of Hsp90 ATPase activity 1 OS=Rattus norvegicus OX=10116 GN=Ahsa1 PE=1 SV=1	B0BN63	Ahsa1	38 kDa	TRUE	34600000	49700000	23400000	20700000	21200000	33800000	37500000	26100000	41400000	24200000	28000000	55800000
TRUE	Empty	Rho GTPase-activating protein 1 OS=Rattus norvegicus OX=10116 GN=Arhgap1 PE=1 SV=1	D4A6C5	Arhgap1	51 kDa		18400000	17600000	19100000	22600000	21800000	19800000	22800000	12300000	18600000	19300000	21200000	20300000
TRUE	Empty	NADH dehydrogenase [ubiquinone] 1 alpha subcomplex subunit 12 OS=Rattus norvegicus OX=10116 GN=Ndufa12 PE=1 SV=2	F1LXA0	Ndufa12	17 kDa	TRUE	54000000	55500000	73500000	56800000	77200000	93300000	54600000	37000000	59200000	75500000	72200000	66600000
TRUE	Empty	Leucine rich repeat neuronal 6A, isoform CRA_a OS=Rattus norvegicus OX=10116 GN=Lingo1 PE=1 SV=1	G3V881	Lingo1	70 kDa		16700000	11500000	14000000	18800000	14000000	17400000	16800000	17800000	15200000	9670000	16800000	21400000
TRUE	Empty	RCG53953, isoform CRA_a OS=Rattus norvegicus OX=10116 GN=LOC103690005 PE=1 SV=1	Q1RP74	LOC103690005	27 kDa		20400000	19100000	18500000	22700000	16700000	20600000	20500000	20300000	17100000	14300000	21800000	17600000
TRUE	Empty	Adapter molecule crk OS=Rattus norvegicus OX=10116 GN=Crk PE=1 SV=1	Q63768	Crk	34 kDa		10200000	16300000	16100000	12500000	11800000	15000000	12200000	16500000	11600000	11300000	12900000	10500000
TRUE	Empty	Serine/threonine-protein kinase mTOR OS=Rattus norvegicus OX=10116 GN=Mtor PE=1 SV=1	A0A0G2JX74 (+1)	Mtor	288 kDa	TRUE	6610000	4310000	6500000	4610000	4110000	17300000	10400000	7920000	1530000	3130000	4060000	0
TRUE	Empty	[Pyruvate dehydrogenase (acetyl-transferring)] kinase isozyme 2, mitochondrial OS=Rattus norvegicus OX=10116 GN=Pdk2 PE=1 SV=3	F1LMM8 (+1)	Pdk2	46 kDa	TRUE	10400000	17700000	16900000	9630000	13100000	29400000	12300000	10600000	11500000	15200000	12800000	14400000
TRUE	Empty	ALG2, alpha-1,3/1,6-mannosyltransferase OS=Rattus norvegicus OX=10116 GN=Alg2 PE=1 SV=1	G3V6U3	Alg2	47 kDa		28500000	20000000	20900000	26500000	21600000	24700000	25000000	22900000	37800000	26800000	25800000	21200000
TRUE	Empty	Aldo-keto reductase family 1 member B10 OS=Rattus norvegicus OX=10116 GN=Akr1b10 PE=1 SV=1	Q6AY99	Akr1b10	36 kDa	TRUE	21700000	20600000	17300000	0	15100000	17800000	14500000	16400000	22200000	0	23500000	22100000
TRUE	Empty	Cluster of Neuronal pentraxin receptor OS=Rattus norvegicus OX=10116 GN=Nptxr PE=1 SV=1 (O35764)	O35764 [2]	Nptxr	52 kDa	TRUE	19700000	13900000	18200000	11700000	11000000	16100000	23100000	15300000	16800000	12900000	15000000	17200000
TRUE	Empty	F-actin-capping protein subunit alpha-1 OS=Rattus norvegicus OX=10116 GN=Capza1 PE=1 SV=1	B2GUZ5	Capza1	33 kDa	TRUE	25300000	14000000	18000000	20500000	27600000	17700000	13600000	24000000	18200000	16600000	22000000	27100000
TRUE	Empty	Oligodendrocyte-myelin glycoprotein OS=Rattus norvegicus OX=10116 GN=Omg PE=1 SV=1	F7EYB9	Omg	50 kDa		51600000	95900000	94800000	88200000	126000000	118000000	79100000	178000000	45700000	69300000	96200000	70300000
TRUE	Empty	G3BP stress granule assembly factor 2 OS=Rattus norvegicus OX=10116 GN=G3bp2 PE=1 SV=1	Q6AY21	G3bp2	51 kDa	TRUE	9810000	11100000	22000000	18300000	14900000	22400000	17800000	14700000	14000000	18000000	19100000	22700000
TRUE	Empty	Cluster of Protein transport protein SEC23 OS=Rattus norvegicus OX=10116 GN=Sec23a PE=1 SV=1 (A0A0G2JZM2)	A0A0G2JZM2 [3]	Sec23a	85 kDa	TRUE	15100000	17000000	11500000	15300000	13400000	12200000	17800000	14300000	18900000	12300000	16100000	11500000
TRUE	Empty	WD repeat-containing protein 44 OS=Rattus norvegicus OX=10116 GN=Wdr44 PE=1 SV=1	A0A0G2K7S6	Wdr44	102 kDa	TRUE	3620000	2000000	4830000	4560000	3720000	4570000	4470000	3750000	4590000	5040000	5650000	5050000
TRUE	Empty	Proteasome subunit beta OS=Rattus norvegicus OX=10116 GN=Psmb5 PE=1 SV=1	G3V7Q6	Psmb5	29 kDa	TRUE	12100000	16100000	25600000	14100000	15800000	23900000	22000000	19300000	12600000	16000000	26100000	13100000
TRUE	Empty	Beta-arrestin-1 OS=Rattus norvegicus OX=10116 GN=Arrb1 PE=1 SV=1	P29066	Arrb1	47 kDa		9750000	15500000	12100000	15300000	16300000	15100000	18500000	15600000	11700000	16300000	18900000	13100000
TRUE	Empty	BWK4 OS=Rattus norvegicus OX=10116 GN=Erp44 PE=1 SV=1	Q5VLR5	Erp44	47 kDa	TRUE	5830000	13500000	12500000	9670000	5470000	12300000	9940000	17600000	0	7130000	10100000	10900000
TRUE	Empty	Complement component 1 Q subcomponent-binding protein, mitochondrial OS=Rattus norvegicus OX=10116 GN=C1qbp PE=1 SV=2	O35796	C1qbp	31 kDa	TRUE	82200000	105000000	59200000	52300000	100000000	67000000	52800000	108000000	52600000	117000000	55000000	99000000
TRUE	Empty	Hydroxymethylglutaryl-CoA synthase, cytoplasmic OS=Rattus norvegicus OX=10116 GN=Hmgcs1 PE=1 SV=1	P17425	Hmgcs1	57 kDa		11600000	12700000	16400000	8190000	12100000	13800000	12400000	9160000	9380000	10800000	16200000	15300000
TRUE	Empty	60S ribosomal protein L12 OS=Rattus norvegicus OX=10116 GN=Rpl12 PE=2 SV=1	P23358	Rpl12	18 kDa		26800000	49400000	40900000	29500000	28100000	47700000	30300000	27200000	42600000	47700000	27100000	34100000
TRUE	Empty	Acetyl-CoA acetyltransferase, cytosolic OS=Rattus norvegicus OX=10116 GN=Acat2 PE=1 SV=1	Q5XI22	Acat2	41 kDa		27900000	17800000	25800000	18700000	30700000	30600000	22300000	33600000	27800000	27600000	27300000	25900000
TRUE	Empty	Serine-threonine kinase receptor-associated protein OS=Rattus norvegicus OX=10116 GN=Strap PE=1 SV=1	Q5XIG8	Strap	38 kDa		15600000	15100000	24400000	13400000	11600000	22800000	16600000	11400000	18400000	18100000	21400000	15500000
TRUE	Empty	Cluster of Carboxypeptidase E OS=Rattus norvegicus OX=10116 GN=Cpe PE=1 SV=1 (P15087)	P15087 [2]	Cpe	53 kDa	TRUE	14600000	18000000	24300000	15700000	18900000	20600000	24300000	11500000	22000000	17000000	23200000	18600000
TRUE	Empty	Eph receptor A4 OS=Rattus norvegicus OX=10116 GN=Epha4 PE=3 SV=1	D3ZZK3	Epha4	110 kDa	TRUE	11200000	12300000	14100000	11900000	12100000	15900000	11400000	11800000	7550000	12400000	15400000	12500000
TRUE	Empty	Ganglioside-induced differentiation-associated-protein 1 OS=Rattus norvegicus OX=10116 GN=Gdap1 PE=3 SV=1	D4A5X7	Gdap1	41 kDa		20100000	27300000	26000000	14400000	17100000	32000000	25400000	22400000	29500000	11900000	26800000	11600000
TRUE	Empty	Proteasome (Prosome, macropain) 26S subunit, non-ATPase, 6 OS=Rattus norvegicus OX=10116 GN=Psmd6 PE=1 SV=1	Q6PCT9	Psmd6	46 kDa		17500000	11900000	8330000	12400000	12900000	13900000	10500000	15500000	15800000	12800000	10700000	15000000
TRUE	Empty	Cluster of Epsin-1 OS=Rattus norvegicus OX=10116 GN=Epn1 PE=1 SV=1 (A0A140TAC3)	A0A140TAC3 [3]	Epn1	60 kDa	TRUE	18400000	18000000	30200000	33500000	22300000	31200000	28900000	18700000	26700000	27100000	33100000	22700000
TRUE	Empty	Cysteine and histidine-rich domain-containing protein 1 OS=Rattus norvegicus OX=10116 GN=Chordc1 PE=3 SV=1	D4A4T9	Chordc1	37 kDa		9040000	16300000	12300000	12200000	13000000	14100000	7070000	8170000	4970000	8140000	13000000	12800000
TRUE	Empty	ELKS/Rab6-interacting/CAST family member 1 OS=Rattus norvegicus OX=10116 GN=Erc1 PE=1 SV=1	F1LPE9 (+1)	Erc1	109 kDa	TRUE	6600000	14200000	10500000	5620000	7130000	9400000	7220000	29300000	10000000	9740000	7400000	20000000
TRUE	Empty	Vesicular inhibitory amino acid transporter OS=Rattus norvegicus OX=10116 GN=Slc32a1 PE=1 SV=1	O35458	Slc32a1	57 kDa		20000000	19100000	26100000	16300000	17000000	27000000	16600000	16100000	14100000	21500000	21400000	18000000
TRUE	Empty	C2CD2-like OS=Rattus norvegicus OX=10116 GN=C2cd2l PE=1 SV=1	Q5U2P5	C2cd2l	76 kDa	TRUE	12500000	11200000	9690000	9230000	22800000	13500000	13200000	8560000	10300000	17200000	13600000	11700000
TRUE	Empty	Proteasome subunit alpha type OS=Rattus norvegicus OX=10116 GN=Psma7 PE=1 SV=1	A0A0G2K0W9	Psma7	28 kDa		20600000	25500000	33500000	22700000	20100000	39700000	29400000	25900000	24000000	23600000	25800000	28700000
TRUE	Empty	5'-nucleotidase domain-containing 3 OS=Rattus norvegicus OX=10116 GN=Nt5dc3 PE=1 SV=2	D3ZAI6	Nt5dc3	63 kDa	TRUE	9840000	9200000	13300000	13500000	14300000	17000000	13000000	15000000	13000000	15000000	18300000	13400000
TRUE	Empty	Sodium/calcium exchanger 1 OS=Rattus norvegicus OX=10116 GN=Slc8a1 PE=3 SV=2	M0R3V7 (+1)	Slc8a1	107 kDa		13600000	13400000	14900000	15900000	12900000	24300000	16600000	18500000	41800000	23000000	18200000	18700000
TRUE	Empty	Cluster of Propionyl-CoA carboxylase beta chain, mitochondrial OS=Rattus norvegicus OX=10116 GN=Pccb PE=2 SV=1 (P07633)	P07633 [2]	Pccb	59 kDa	TRUE	6960000	8870000	6970000	7500000	8600000	9390000	9690000	9900000	6330000	8250000	10800000	5690000
TRUE	Empty	Cluster of Connector enhancer of kinase suppressor of ras 2 OS=Rattus norvegicus OX=10116 GN=Cnksr2 PE=1 SV=1 (Q9Z1T4)	Q9Z1T4 [3]	Cnksr2	117 kDa	TRUE	10300000	9160000	5330000	7720000	6620000	10100000	8650000	7170000	9530000	7350000	8320000	6710000
TRUE	Empty	COP9 signalosome complex subunit 1 OS=Rattus norvegicus OX=10116 GN=Gps1 PE=1 SV=1	A0A0G2JT06 (+2)	Gps1	59 kDa	TRUE	12900000	11400000	17400000	12400000	18200000	23000000	15600000	18500000	12600000	15600000	18400000	12000000
TRUE	Empty	Regulator of G-protein-signaling 6 OS=Rattus norvegicus OX=10116 GN=Rgs6 PE=1 SV=1	A0A0G2JUG4 (+1)	Rgs6	49 kDa	TRUE	24400000	53800000	43400000	30500000	25700000	43000000	18300000	23900000	22000000	28100000	31400000	29600000
TRUE	Empty	Cell adhesion molecule 1 OS=Rattus norvegicus OX=10116 GN=Cadm1 PE=1 SV=1	A0A0G2JUT1 (+1)	Cadm1	43 kDa		38900000	43000000	42600000	36000000	46200000	26700000	42300000	55100000	40600000	29600000	33700000	43100000
TRUE	Empty	Serine/threonine-protein kinase MRCK beta OS=Rattus norvegicus OX=10116 GN=Cdc42bpb PE=1 SV=1	A0A0G2KB58 (+1)	Cdc42bpb	194 kDa	TRUE	8850000	7210000	6460000	7770000	11000000	8240000	8650000	11500000	6860000	7140000	7770000	4900000
TRUE	Empty	Family with sequence similarity 49, member A OS=Rattus norvegicus OX=10116 GN=Fam49a PE=1 SV=1	B0BN65	Fam49a	37 kDa	TRUE	34100000	28100000	29200000	22500000	24300000	25700000	25100000	29800000	27400000	26100000	31300000	27800000
TRUE	Empty	Annexin OS=Rattus norvegicus OX=10116 GN=Anxa7 PE=1 SV=1	Q6IRJ7	Anxa7	50 kDa		14800000	18900000	20300000	14800000	17000000	23800000	22400000	17900000	15300000	20200000	23200000	18300000
TRUE	Empty	Cluster of Eukaryotic translation initiation factor 2 subunit 3, X-linked OS=Rattus norvegicus OX=10116 GN=Eif2s3 PE=1 SV=2 (P81795)	P81795 [2]	Eif2s3	51 kDa	TRUE	8330000	8590000	11900000	7220000	8200000	13000000	9340000	9240000	7420000	9870000	11000000	12000000
TRUE	Empty	Cluster of 40S ribosomal protein S12 OS=Rattus norvegicus OX=10116 GN=Rps12 PE=1 SV=1 (Q6PDW1)	Q6PDW1 [2]	Rps12	15 kDa	TRUE	43100000	37900000	46200000	43100000	33400000	48000000	41900000	43700000	41800000	45800000	44600000	35200000
TRUE	Empty	Solute carrier family 2 (Facilitated glucose transporter), member 3 OS=Rattus norvegicus OX=10116 GN=Slc2a3 PE=1 SV=1	A0A0G2JSJ3 (+2)	Slc2a3	54 kDa	TRUE	39200000	39400000	40600000	34300000	34900000	46200000	30200000	29900000	32000000	32800000	39100000	57900000
TRUE	Empty	Flotillin 2, isoform CRA_d OS=Rattus norvegicus OX=10116 GN=Flot2 PE=1 SV=1	A0A0G2JXA8 (+2)	Flot2	42 kDa	TRUE	18900000	24400000	18000000	19700000	17000000	23400000	24000000	19600000	18900000	23400000	28400000	17900000
TRUE	Empty	Uncharacterized protein OS=Rattus norvegicus OX=10116 PE=1 SV=1	A0A0G2JY03		28 kDa	TRUE	20300000	22900000	31100000	18900000	24500000	28000000	31900000	21600000	16300000	29000000	23400000	21000000
TRUE	Empty	Endoplasmic reticulum resident protein 29 OS=Rattus norvegicus OX=10116 GN=Erp29 PE=1 SV=2	P52555	Erp29	29 kDa		40700000	27400000	42700000	29600000	31300000	36600000	37500000	42100000	33700000	43200000	39600000	39000000
TRUE	Empty	Cluster of Moesin OS=Rattus norvegicus OX=10116 GN=Msn PE=1 SV=1 (A0A096MK30)	A0A096MK30 [3]	Msn	68 kDa	TRUE	0	0	0	0	0	0	0	0	0	0	19800000	0
TRUE	Empty	Proteasome subunit alpha type-6 OS=Rattus norvegicus OX=10116 GN=Psma6 PE=1 SV=1	P60901	Psma6	27 kDa		30400000	31200000	27000000	27700000	27800000	34300000	24100000	28900000	24800000	29200000	29200000	32200000
TRUE	Empty	ARP10 actin-related protein 10 homolog (S. cerevisiae) OS=Rattus norvegicus OX=10116 GN=Actr10 PE=1 SV=1	Q5M9F7	Actr10	46 kDa	TRUE	6800000	7610000	8140000	8900000	8010000	11500000	13200000	6830000	10700000	6830000	8140000	3540000
TRUE	Empty	CDGSH iron-sulfur domain-containing protein 1 OS=Rattus norvegicus OX=10116 GN=Cisd1 PE=3 SV=1	B0K020	Cisd1	12 kDa		90700000	288000000	129000000	82800000	78000000	132000000	109000000	110000000	116000000	115000000	102000000	104000000
TRUE	Empty	cAMP-dependent protein kinase type I-alpha regulatory subunit OS=Rattus norvegicus OX=10116 GN=Prkar1a PE=1 SV=2	P09456	Prkar1a	43 kDa	TRUE	14800000	18400000	14100000	9650000	15700000	20500000	14000000	16900000	19500000	22100000	24100000	16200000
TRUE	Empty	Mitochondrial import receptor subunit TOM34 OS=Rattus norvegicus OX=10116 GN=Tomm34 PE=1 SV=1	Q3KRD5	Tomm34	34 kDa		15800000	20300000	17400000	17900000	14300000	13800000	14300000	14300000	12200000	13400000	14200000	12500000
TRUE	Empty	RAS protein activator-like 2 OS=Rattus norvegicus OX=10116 GN=Rasal2 PE=1 SV=1	A0A0G2JTA7	Rasal2	144 kDa	TRUE	9100000	11700000	17200000	0	9010000	6360000	0	6030000	7170000	0	6760000	5170000
TRUE	Empty	Phosphoribosylformylglycinamidine synthase OS=Rattus norvegicus OX=10116 GN=Pfas PE=1 SV=1	A0A0G2JTN4	Pfas	144 kDa	TRUE	6360000	12000000	0	0	9810000	9310000	16300000	11500000	9800000	7750000	16000000	7000000
TRUE	Empty	Protein kinase C delta type OS=Rattus norvegicus OX=10116 GN=Prkcd PE=1 SV=1	A0A140UHX0 (+1)	Prkcd	78 kDa	TRUE	14700000	16200000	14900000	15200000	22300000	22900000	14600000	17100000	17000000	16200000	29100000	23200000
TRUE	Empty	RCG55135, isoform CRA_b OS=Rattus norvegicus OX=10116 GN=Tln1 PE=1 SV=1	G3V852	Tln1	270 kDa	TRUE	12500000	23400000	10300000	12800000	9760000	8090000	13300000	13000000	8860000	13800000	9960000	9840000
TRUE	Empty	SAR1 gene homolog A (S. cerevisiae), isoform CRA_b OS=Rattus norvegicus OX=10116 GN=Sar1a PE=1 SV=1	Q6AY18	Sar1a	22 kDa	TRUE	19800000	22000000	27000000	19500000	13900000	20700000	16800000	20700000	24500000	21500000	28900000	10800000
TRUE	Empty	Synaptotagmin-5 OS=Rattus norvegicus OX=10116 GN=Syt5 PE=1 SV=1	P47861	Syt5	43 kDa	TRUE	0	0	111000000	0	0	141000000	0	62500000	0	0	137000000	0
TRUE	Empty	Cluster of Rho guanine nucleotide exchange factor 7 OS=Rattus norvegicus OX=10116 GN=Arhgef7 PE=1 SV=1 (A0A0G2QC21)	A0A0G2QC21 [3]	Arhgef7	97 kDa	TRUE	12400000	18400000	17500000	13100000	13200000	14600000	14600000	18100000	14200000	12900000	16100000	16800000
TRUE	Empty	Cluster of Coronin OS=Rattus norvegicus OX=10116 GN=Coro1b PE=1 SV=1 (G3V940)	G3V940 [2]	Coro1b	54 kDa	TRUE	20600000	22700000	30400000	19300000	19400000	21800000	23800000	18400000	20900000	19200000	23200000	22500000
TRUE	Empty	Predicted gene 45713 OS=Rattus norvegicus OX=10116 GN=Gm45713 PE=3 SV=1	A0A1W2Q6L2 (+2)	Gm45713	51 kDa		13400000	17700000	30800000	14600000	9980000	43000000	22000000	15800000	9420000	16000000	22900000	12200000
TRUE	Empty	Tumor protein p63-regulated gene 1-like protein OS=Rattus norvegicus OX=10116 GN=Tprg1l PE=1 SV=1	A8WCF8	Tprg1l	30 kDa		14800000	23800000	11400000	17100000	22900000	21300000	21400000	22700000	18600000	20500000	21800000	23300000
TRUE	Empty	Arginine--tRNA ligase, cytoplasmic OS=Rattus norvegicus OX=10116 GN=Rars PE=1 SV=2	P40329	Rars	76 kDa		0	0	8320000	5060000	9250000	9220000	0	7190000	9500000	14500000	10500000	0
TRUE	Empty	3-hydroxyisobutyryl-CoA hydrolase, mitochondrial OS=Rattus norvegicus OX=10116 GN=Hibch PE=1 SV=2	Q5XIE6	Hibch	43 kDa		9270000	8150000	10700000	8780000	9720000	11300000	17200000	9400000	7680000	11600000	11500000	6850000
TRUE	Empty	Cluster of Glutamate receptor ionotropic, NMDA 1 OS=Rattus norvegicus OX=10116 GN=Grin1 PE=1 SV=1 (P35439)	P35439 [2]	Grin1	106 kDa	TRUE	8340000	17300000	18700000	15800000	11200000	13600000	0	12400000	0	12200000	13100000	16600000
TRUE	Empty	Peroxiredoxin 3 OS=Rattus norvegicus OX=10116 GN=Prdx3 PE=1 SV=1	G3V7I0	Prdx3	28 kDa	TRUE	69800000	70500000	91000000	68900000	75900000	71000000	86300000	52500000	72900000	105000000	86800000	121000000
TRUE	Empty	Protein phosphatase 1A OS=Rattus norvegicus OX=10116 GN=Ppm1a PE=1 SV=1	A0A0H2UHE5	Ppm1a	53 kDa	TRUE	9790000	10800000	15400000	10000000	7430000	16400000	9590000	10200000	10800000	8070000	14000000	11000000
TRUE	Empty	Similar to 60S acidic ribosomal protein P2 OS=Rattus norvegicus OX=10116 GN=LOC498555 PE=3 SV=1	D4A4D5 (+1)	LOC498555	12 kDa		97200000	105000000	132000000	95000000	96800000	112000000	91900000	120000000	75700000	94100000	113000000	78600000
TRUE	Empty	Mitochondrial import receptor subunit TOM40 homolog OS=Rattus norvegicus OX=10116 GN=Tomm40 PE=1 SV=1	G3V8F5	Tomm40	38 kDa		24500000	16500000	15000000	23000000	16200000	14800000	18600000	19300000	17300000	15800000	16000000	18600000
TRUE	Empty	3-mercaptopyruvate sulfurtransferase OS=Rattus norvegicus OX=10116 GN=Mpst PE=1 SV=3	P97532	Mpst	33 kDa	TRUE	17300000	14400000	15000000	13900000	10100000	14300000	13600000	14700000	8600000	11400000	12800000	14600000
TRUE	Empty	Cluster of 60S ribosomal protein L9 pseudogene OS=Rattus norvegicus OX=10116 GN=LOC103692829 PE=4 SV=1 (A0A0G2JXD0)	A0A0G2JXD0 [5]	LOC103692829	21 kDa	TRUE	26100000	26300000	17900000	24500000	26600000	21600000	21900000	20800000	23800000	33900000	20000000	20400000
TRUE	Empty	Synaptotagmin-12 OS=Rattus norvegicus OX=10116 GN=Syt12 PE=1 SV=1	P97610	Syt12	47 kDa		9880000	9840000	11500000	11500000	15600000	12100000	11200000	15600000	8650000	12100000	10500000	12200000
TRUE	Empty	Arf-GAP with SH3 domain, ANK repeat and PH domain-containing protein 1 OS=Rattus norvegicus OX=10116 GN=Asap1 PE=1 SV=2	Q1AAU6	Asap1	127 kDa	TRUE	10200000	12000000	13100000	6140000	0	14500000	6270000	13400000	5180000	10500000	12300000	9290000
TRUE	Empty	Cluster of Ribosomal protein S19-like2 OS=Rattus norvegicus OX=10116 GN=Rps19l2 PE=4 SV=1 (A0A0H2UI38)	A0A0H2UI38 [4]	Rps19l2	17 kDa	TRUE	26900000	49600000	51000000	40600000	46900000	46600000	35000000	39600000	33300000	37000000	44100000	41600000
TRUE	Empty	Cluster of Phosphoenolpyruvate carboxykinase 2 (mitochondrial) OS=Rattus norvegicus OX=10116 GN=Pck2 PE=1 SV=2 (F1LQJ7)	F1LQJ7 [2]	Pck2	71 kDa	TRUE	10600000	13600000	8070000	0	9610000	9670000	8790000	8890000	9710000	9440000	9390000	9940000
TRUE	Empty	N-acetylneuraminate synthase OS=Rattus norvegicus OX=10116 GN=Nans PE=1 SV=1	B1WC26	Nans	40 kDa		20900000	18500000	19700000	23700000	17000000	22700000	24000000	19000000	17600000	18200000	18100000	30400000
TRUE	Empty	NDUFA4, mitochondrial complex-associated OS=Rattus norvegicus OX=10116 GN=Ndufa4 PE=1 SV=1	B2RZD6	Ndufa4	9 kDa		184000000	257000000	292000000	258000000	145000000	295000000	237000000	106000000	317000000	214000000	309000000	216000000
TRUE	Empty	Glutamate decarboxylase 1 OS=Rattus norvegicus OX=10116 GN=Gad1 PE=2 SV=1	P18088	Gad1	67 kDa	TRUE	11700000	10800000	24600000	15400000	17800000	15700000	10400000	11700000	22300000	14900000	19400000	11500000
TRUE	Empty	40S ribosomal protein S11 OS=Rattus norvegicus OX=10116 GN=Rps11 PE=1 SV=3	P62282	Rps11	18 kDa		16100000	15800000	36200000	8850000	23000000	41300000	14000000	14800000	17600000	26000000	34800000	38900000
TRUE	Empty	Vesicle-trafficking protein SEC22b OS=Rattus norvegicus OX=10116 GN=Sec22b PE=1 SV=3	Q4KM74	Sec22b	25 kDa		20500000	19600000	26500000	25200000	18700000	23400000	20900000	22500000	29700000	22400000	20800000	22200000
TRUE	Empty	Hepatocyte cell adhesion molecule OS=Rattus norvegicus OX=10116 GN=Hepacam PE=1 SV=2	D3ZEI4	Hepacam	47 kDa		15100000	16900000	20500000	11600000	12100000	16700000	13200000	13600000	15400000	10400000	19300000	16200000
TRUE	Empty	Leucine-rich repeat-containing 47 OS=Rattus norvegicus OX=10116 GN=Lrrc47 PE=1 SV=2	F1LT49	Lrrc47	64 kDa		7190000	7370000	8720000	12000000	8540000	12000000	5980000	9010000	7830000	13400000	8110000	15100000
TRUE	Empty	Casein kinase II subunit beta OS=Rattus norvegicus OX=10116 GN=Csnk2b PE=1 SV=1	P67874	Csnk2b	25 kDa		41400000	28800000	33200000	25900000	31900000	41600000	38700000	33400000	30100000	33600000	41000000	32600000
TRUE	Empty	Glutathione S-transferase Mu 5 OS=Rattus norvegicus OX=10116 GN=Gstm5 PE=1 SV=3	Q9Z1B2	Gstm5	27 kDa	TRUE	21700000	25900000	27000000	24500000	23200000	28100000	19400000	22600000	24500000	25100000	35100000	12000000
TRUE	Empty	Cluster of Rab3 GTPase-activating protein non-catalytic subunit OS=Rattus norvegicus OX=10116 GN=Rab3gap2 PE=1 SV=3 (D4ABP4)	D4ABP4 [3]	Rab3gap2	154 kDa	TRUE	7970000	6660000	9100000	3940000	7510000	9030000	9220000	11200000	9070000	7620000	10200000	11200000
TRUE	Empty	Cluster of Microtubule-associated protein RP/EB family member 1 OS=Rattus norvegicus OX=10116 GN=Mapre1 PE=1 SV=3 (Q66HR2)	Q66HR2 [2]	Mapre1	30 kDa	TRUE	17600000	20600000	22300000	9350000	21800000	22900000	23100000	16900000	23600000	19500000	20300000	19900000
TRUE	Empty	Transgelin OS=Rattus norvegicus OX=10116 GN=Tagln PE=1 SV=1	A0A0G2JWK7 (+1)	Tagln	23 kDa	TRUE	13100000	8200000	6450000	14600000	16500000	15400000	12600000	0	0	7740000	12800000	10900000
TRUE	Empty	DnaJ homolog subfamily C member 5 OS=Rattus norvegicus OX=10116 GN=Dnajc5 PE=1 SV=1	P60905	Dnajc5	22 kDa		38300000	54700000	48500000	40400000	27900000	54100000	30400000	42700000	31800000	29900000	36600000	31900000
TRUE	Empty	Calcyclin-binding protein OS=Rattus norvegicus OX=10116 GN=Cacybp PE=1 SV=1	Q6AYK6	Cacybp	27 kDa	TRUE	0	36000000	15300000	16500000	34600000	15400000	24300000	12700000	23300000	20500000	15100000	17000000
TRUE	Empty	Isovaleryl-CoA dehydrogenase, mitochondrial OS=Rattus norvegicus OX=10116 GN=Ivd PE=1 SV=2	P12007	Ivd	46 kDa	TRUE	10800000	15600000	21200000	17800000	15600000	26500000	19300000	15000000	14000000	12300000	21500000	16900000
TRUE	Empty	Myosin heavy chain 14 OS=Rattus norvegicus OX=10116 GN=Myh14 PE=1 SV=1	F1LNF0	Myh14	229 kDa	TRUE	4550000	3950000	11400000	4700000	4420000	9030000	0	2600000	5630000	2960000	6320000	7230000
TRUE	Empty	Cluster of Calcium/calmodulin-dependent protein kinase type IV OS=Rattus norvegicus OX=10116 GN=Camk4 PE=1 SV=3 (P13234)	P13234 [2]	Camk4	53 kDa	TRUE	17400000	20400000	26200000	16900000	14300000	24300000	19300000	16600000	14000000	22800000	12900000	16500000
TRUE	Empty	Ubiquitin-like modifier-activating enzyme 2 OS=Rattus norvegicus OX=10116 GN=Uba2 PE=1 SV=3	F1LS72	Uba2	66 kDa		18600000	9750000	9800000	11700000	9510000	12700000	17700000	15900000	17600000	9140000	12200000	9490000
TRUE	Empty	Phospholysine phosphohistidine inorganic pyrophosphate phosphatase OS=Rattus norvegicus OX=10116 GN=Lhpp PE=2 SV=1	Q5I0D5	Lhpp	29 kDa		21900000	10100000	14800000	13400000	23800000	11100000	21800000	17900000	19500000	17900000	14800000	11400000
TRUE	Empty	N(G),N(G)-dimethylarginine dimethylaminohydrolase 2 OS=Rattus norvegicus OX=10116 GN=Ddah2 PE=1 SV=1	Q6MG60	Ddah2	30 kDa	TRUE	19800000	32000000	19600000	27400000	17800000	19400000	62900000	26400000	24300000	20700000	18700000	41100000
TRUE	Empty	Cluster of RCG57812, isoform CRA_b OS=Rattus norvegicus OX=10116 GN=Slk PE=1 SV=1 (G3V7I8)	G3V7I8 [2]	Slk	138 kDa	TRUE	5900000	6780000	9960000	8830000	7520000	7480000	6140000	9640000	7430000	3910000	5970000	3110000
TRUE	Empty	Radixin OS=Rattus norvegicus OX=10116 GN=Rdx PE=1 SV=2	E9PT65	Rdx	68 kDa	TRUE	8930000	8790000	18100000	15000000	13300000	9660000	6250000	6800000	13700000	11700000	13100000	11800000
TRUE	Empty	GMP synthase [glutamine-hydrolyzing] OS=Rattus norvegicus OX=10116 GN=Gmps PE=1 SV=1	Q4V7C6	Gmps	77 kDa	TRUE	11600000	12000000	6830000	9310000	15600000	14300000	14100000	7280000	6890000	6630000	8500000	9130000
TRUE	Empty	Proteasome (Prosome, macropain) 26S subunit, non-ATPase, 12 OS=Rattus norvegicus OX=10116 GN=Psmd12 PE=1 SV=1	Q5XIC6	Psmd12	53 kDa		11000000	9530000	10400000	10300000	14300000	10400000	8520000	10900000	4840000	7900000	11200000	14900000
TRUE	Empty	Polypyrimidine tract-binding protein 2 OS=Rattus norvegicus OX=10116 GN=Ptbp2 PE=1 SV=1	Q66H20	Ptbp2	57 kDa	TRUE	12300000	12600000	10900000	14200000	11000000	9560000	15700000	9670000	11500000	12700000	14600000	10300000
TRUE	Empty	Sorting nexin-1 OS=Rattus norvegicus OX=10116 GN=Snx1 PE=1 SV=1	Q99N27	Snx1	59 kDa	TRUE	8350000	10800000	13800000	10300000	9330000	11500000	10800000	8930000	9600000	11300000	14400000	11800000
TRUE	Empty	Alpha-1-antiproteinase OS=Rattus norvegicus OX=10116 GN=Serpina1 PE=1 SV=1	A0A0G2JY31 (+2)	Serpina1	46 kDa		9690000	13700000	13900000	33900000	10600000	18400000	9030000	15400000	7970000	13100000	15600000	24100000
TRUE	Empty	Chloride intracellular channel protein OS=Rattus norvegicus OX=10116 GN=Clic4 PE=1 SV=1	G3V8C4	Clic4	29 kDa	TRUE	13100000	8130000	13400000	8760000	10200000	6660000	9250000	9670000	15500000	9540000	11800000	7680000
TRUE	Empty	Hydroxyacyl-coenzyme A dehydrogenase, mitochondrial OS=Rattus norvegicus OX=10116 GN=Hadh PE=2 SV=1	Q9WVK7	Hadh	34 kDa		20700000	18800000	12900000	21800000	14800000	12500000	27100000	19400000	9640000	14200000	12900000	13900000
TRUE	Empty	Creatine kinase M-type OS=Rattus norvegicus OX=10116 GN=Ckm PE=1 SV=1	A0A0G2JSP8 (+1)	Ckm	43 kDa	TRUE	0	0	0	0	0	0	0	0	0	0	0	0
TRUE	Empty	Chromosome segregation 1-like OS=Rattus norvegicus OX=10116 GN=Cse1l PE=1 SV=1	D3ZPR0	Cse1l	110 kDa		7280000	11000000	6800000	6570000	10200000	11400000	7540000	7730000	7060000	6750000	8600000	6870000
TRUE	Empty	Guanine nucleotide-binding protein subunit gamma OS=Rattus norvegicus OX=10116 GN=Gng2 PE=1 SV=2	M0RBJ0	Gng2	5 kDa		246000000	0	0	0	44100000	0	0	75600000	131000000	99400000	319000000	116000000
TRUE	Empty	Peroxisomal multifunctional enzyme type 2 OS=Rattus norvegicus OX=10116 GN=Hsd17b4 PE=1 SV=3	P97852	Hsd17b4	79 kDa		11200000	6850000	12800000	6220000	10300000	11700000	10900000	10200000	7910000	7160000	10100000	9820000
TRUE	Empty	Lactoylglutathione lyase OS=Rattus norvegicus OX=10116 GN=Glo1 PE=1 SV=3	Q6P7Q4	Glo1	21 kDa		73000000	91500000	136000000	74700000	92300000	94400000	87300000	75700000	75300000	77700000	41700000	68100000
TRUE	Empty	Syntaxin-binding protein 5 OS=Rattus norvegicus OX=10116 GN=Stxbp5 PE=1 SV=1	Q9WU70	Stxbp5	128 kDa		14000000	22000000	19400000	18300000	21200000	26200000	19100000	18900000	16500000	21100000	23700000	24700000
TRUE	Empty	NADH dehydrogenase (Ubiquinone) 1 beta subcomplex, 9 OS=Rattus norvegicus OX=10116 GN=Ndufb9 PE=1 SV=1	B2RYW3	Ndufb9	22 kDa		33500000	62100000	85800000	40900000	53100000	78000000	43900000	40300000	28800000	44500000	88600000	63700000
TRUE	Empty	PC4 and SFRS1 interacting protein 1 OS=Rattus norvegicus OX=10116 GN=Psip1 PE=1 SV=1	F1SW39 (+1)	Psip1	60 kDa	TRUE	9440000	23300000	10200000	9470000	13700000	16200000	11100000	13300000	21200000	25600000	16900000	11800000
TRUE	Empty	Cluster of 60S ribosomal protein L30 OS=Rattus norvegicus OX=10116 GN=Rpl30 PE=3 SV=2 (P62890)	P62890 [2]	Rpl30	13 kDa	TRUE	14700000	17100000	25700000	21300000	27700000	32300000	21600000	22500000	17600000	23800000	23400000	20800000
TRUE	Empty	Cluster of Eukaryotic translation initiation factor 5A-1 OS=Rattus norvegicus OX=10116 GN=Eif5a PE=1 SV=3 (Q3T1J1)	Q3T1J1 [2]	Eif5a	17 kDa	TRUE	39800000	94900000	83900000	67600000	117000000	145000000	157000000	168000000	82000000	83500000	184000000	129000000
TRUE	Empty	Phosphoacetylglucosamine mutase OS=Rattus norvegicus OX=10116 GN=Pgm3 PE=1 SV=1	B2RYN0 (+1)	Pgm3	60 kDa		6700000	13200000	11700000	9920000	11800000	12800000	13400000	10600000	12300000	9320000	15300000	11100000
TRUE	Empty	RCG61894, isoform CRA_a OS=Rattus norvegicus OX=10116 GN=Strn PE=1 SV=1	G3V6L8	Strn	86 kDa	TRUE	13000000	14400000	10500000	13000000	17100000	0	12800000	14100000	10100000	8420000	12000000	11800000
TRUE	Empty	Phosphatidylinositol 5-phosphate 4-kinase type-2 gamma OS=Rattus norvegicus OX=10116 GN=Pip4k2c PE=1 SV=1	G3V9W5 (+1)	Pip4k2c	47 kDa	TRUE	12800000	12600000	16300000	12100000	8460000	13500000	17600000	11100000	7720000	10700000	12300000	11100000
TRUE	Empty	Kinesin-1 heavy chain OS=Rattus norvegicus OX=10116 GN=Kif5b PE=1 SV=1	Q2PQA9	Kif5b	110 kDa	TRUE	7270000	6720000	8500000	4430000	7990000	7190000	8560000	10300000	5890000	7240000	11500000	8090000
TRUE	Empty	SUMO-activating enzyme subunit 1 OS=Rattus norvegicus OX=10116 GN=Sae1 PE=2 SV=1	Q6AXQ0	Sae1	39 kDa		12800000	12800000	13300000	13700000	11800000	10100000	15300000	13100000	11700000	7920000	13600000	8580000
TRUE	Empty	Mitogen-activated protein kinase kinase 4 OS=Rattus norvegicus OX=10116 GN=Map2k4 PE=1 SV=3	F1LP57	Map2k4	42 kDa		17300000	15600000	13400000	15500000	13600000	15500000	15200000	10800000	13100000	11800000	11800000	11600000
TRUE	Empty	Abl-interactor 2 OS=Rattus norvegicus OX=10116 GN=Abi2 PE=4 SV=3	F1LYA6	Abi2	59 kDa	TRUE	41300000	54100000	51800000	38900000	31900000	53500000	49600000	47800000	55000000	41600000	41800000	46800000
TRUE	Empty	Cell cycle exit and neuronal differentiation protein 1 OS=Rattus norvegicus OX=10116 GN=Cend1 PE=1 SV=1	Q5FVI4	Cend1	15 kDa		32000000	18400000	96700000	50800000	30100000	67200000	46900000	40700000	40600000	40600000	57900000	33600000
TRUE	Empty	Gelsolin OS=Rattus norvegicus OX=10116 GN=Gsn PE=1 SV=1	Q68FP1	Gsn	86 kDa	TRUE	18600000	16700000	17700000	11100000	12700000	12500000	14500000	13300000	25500000	12600000	19200000	21600000
TRUE	Empty	ProSAAS OS=Rattus norvegicus OX=10116 GN=Pcsk1n PE=1 SV=1	Q9QXU9	Pcsk1n	27 kDa	TRUE	8450000	7260000	15200000	5860000	7650000	12500000	8340000	8050000	9950000	8450000	10200000	8760000
TRUE	Empty	Cluster of Breast carcinoma-amplified sequence 1 homolog OS=Rattus norvegicus OX=10116 GN=Bcas1 PE=1 SV=1 (A0A0G2K079)	A0A0G2K079 [3]	Bcas1	38 kDa	TRUE	18300000	9680000	26000000	12900000	15300000	15300000	10200000	13400000	24400000	14400000	26500000	22800000
TRUE	Empty	Cluster of Guanine nucleotide-binding protein subunit alpha-13 OS=Rattus norvegicus OX=10116 GN=Gna13 PE=1 SV=1 (Q6Q7Y5)	Q6Q7Y5 [2]	Gna13	44 kDa	TRUE	59200000	56300000	147000000	88000000	49500000	76200000	118000000	89300000	0	142000000	39500000	116000000
TRUE	Empty	Heterogeneous nuclear ribonucleoprotein L-like OS=Rattus norvegicus OX=10116 GN=Hnrnpll PE=1 SV=1	D4A3E1	Hnrnpll	64 kDa		14300000	14500000	12600000	12400000	15400000	14600000	14100000	17400000	17900000	13000000	13200000	15300000
TRUE	Empty	Cluster of Eukaryotic translation elongation factor 1 beta 2 OS=Rattus norvegicus OX=10116 GN=Eef1b2 PE=1 SV=1 (B5DEN5)	B5DEN5 [2]	Eef1b2	25 kDa	TRUE	51000000	72800000	37800000	55600000	72800000	80400000	49300000	43100000	40400000	69400000	79200000	80600000
TRUE	Empty	Cluster of 60S ribosomal protein L10a OS=Rattus norvegicus OX=10116 GN=Rpl10a PE=1 SV=2 (P62907)	P62907 [3]	Rpl10a	25 kDa	TRUE	54900000	62500000	0	36700000	39300000	64900000	49700000	64400000	42300000	53600000	62200000	56400000
TRUE	Empty	Cluster of Tyrosine-protein kinase Fyn OS=Rattus norvegicus OX=10116 GN=Fyn PE=1 SV=1 (Q62844)	Q62844 [19]	Fyn	61 kDa	TRUE	0	0	12700000	15300000	0	0	15700000	16600000	14000000	0	22300000	21700000
TRUE	Empty	X-prolyl aminopeptidase (Aminopeptidase P) 1, soluble, isoform CRA_a OS=Rattus norvegicus OX=10116 GN=Xpnpep1 PE=1 SV=1	A0A0G2JV31 (+1)	Xpnpep1	75 kDa	TRUE	12900000	16700000	15000000	21200000	13500000	12100000	17700000	13400000	12300000	17000000	12500000	13300000
TRUE	Empty	Ras homolog family member T1 OS=Rattus norvegicus OX=10116 GN=Rhot1 PE=1 SV=1	A0A0G2K777 (+1)	Rhot1	86 kDa	TRUE	10600000	15800000	11000000	12900000	15400000	16900000	14000000	13900000	12300000	15200000	14200000	10000000
TRUE	Empty	Hsp90 co-chaperone Cdc37 OS=Rattus norvegicus OX=10116 GN=Cdc37 PE=1 SV=1	A0A140TAG9 (+1)	Cdc37	44 kDa		24700000	24900000	39900000	33100000	26200000	27500000	25600000	40800000	24500000	22000000	28600000	37500000
TRUE	Empty	ATP synthase subunit f, mitochondrial OS=Rattus norvegicus OX=10116 GN=Atp5mf PE=1 SV=1	D3ZAF6	Atp5mf	10 kDa		251000000	259000000	102000000	115000000	307000000	120000000	353000000	138000000	259000000	296000000	292000000	149000000
TRUE	Empty	Cytochrome b-c1 complex subunit 8 OS=Rattus norvegicus OX=10116 GN=Uqcrq PE=3 SV=1	Q7TQ16	Uqcrq	10 kDa		78500000	91500000	190000000	61400000	87700000	69800000	157000000	101000000	91700000	84100000	201000000	96800000
TRUE	Empty	Cluster of Histone cluster 1 H1 family member c OS=Rattus norvegicus OX=10116 GN=Hist1h1c PE=1 SV=1 (A0A0G2K654)	A0A0G2K654 [3]	Hist1h1c	21 kDa	TRUE	116000000	123000000	225000000	110000000	125000000	166000000	100000000	155000000	165000000	143000000	204000000	165000000
TRUE	Empty	DEAD-box helicase 6 OS=Rattus norvegicus OX=10116 GN=Ddx6 PE=1 SV=1	D3ZD73	Ddx6	54 kDa	TRUE	11100000	21000000	11000000	0	0	10000000	9860000	18300000	4210000	7410000	19400000	0
TRUE	Empty	Solute carrier family 12 member 2 OS=Rattus norvegicus OX=10116 GN=Slc12a2 PE=1 SV=1	E9PTX9	Slc12a2	130 kDa	TRUE	9140000	9940000	19500000	7560000	11700000	15100000	9360000	16000000	8020000	9380000	11600000	21700000
TRUE	Empty	Major prion protein OS=Rattus norvegicus OX=10116 GN=Prnp PE=1 SV=2	P13852	Prnp	28 kDa		19800000	21000000	39200000	37400000	17400000	32900000	31600000	23300000	25500000	26500000	40000000	20100000
TRUE	Empty	Adenine phosphoribosyltransferase OS=Rattus norvegicus OX=10116 GN=Aprt PE=1 SV=1	P36972	Aprt	20 kDa		25000000	22900000	20800000	19500000	27500000	9750000	25100000	27300000	23300000	25100000	35300000	21800000
TRUE	Empty	Electron transfer flavoprotein-ubiquinone oxidoreductase, mitochondrial OS=Rattus norvegicus OX=10116 GN=Etfdh PE=1 SV=1	Q66HF3 (+1)	Etfdh	68 kDa		10400000	12000000	16500000	11500000	12400000	15800000	14100000	9430000	14900000	13400000	10600000	14800000
TRUE	Empty	Junction plakoglobin OS=Rattus norvegicus OX=10116 GN=Jup PE=1 SV=1	Q6P0K8	Jup	82 kDa	TRUE	20300000	24600000	21400000	17900000	25200000	16400000	22900000	19100000	17700000	16900000	18500000	18300000
TRUE	Empty	Proteasome subunit alpha type OS=Rattus norvegicus OX=10116 GN=Psma5 PE=1 SV=1	Q6P9V6	Psma5	26 kDa		23900000	45200000	38900000	35900000	56100000	87700000	25300000	37400000	38600000	57800000	50900000	54300000
TRUE	Empty	Deaminated glutathione amidase OS=Rattus norvegicus OX=10116 GN=Nit1 PE=2 SV=2	Q7TQ94	Nit1	36 kDa		13100000	15200000	10200000	7810000	15800000	2520000	11300000	15300000	11100000	7970000	12400000	9460000
TRUE	Empty	Cluster of RCG55706 OS=Rattus norvegicus OX=10116 GN=Stam PE=1 SV=1 (B5DF55)	B5DF55 [2]	Stam	60 kDa	TRUE	28100000	25600000	25000000	15200000	19900000	25000000	17800000	20700000	20900000	19900000	23300000	22200000
TRUE	Empty	Far upstream element-binding protein 1 OS=Rattus norvegicus OX=10116 GN=Fubp1 PE=1 SV=1	A0A140TAJ3 (+1)	Fubp1	68 kDa	TRUE	7720000	8760000	12000000	6990000	6250000	11900000	10800000	9920000	8320000	7920000	12000000	9970000
TRUE	Empty	Thioredoxin OS=Rattus norvegicus OX=10116 GN=Txn PE=1 SV=2	P11232	Txn	12 kDa		85300000	102000000	183000000	114000000	89300000	184000000	94200000	103000000	93400000	120000000	85100000	73700000
TRUE	Empty	Cluster of Type II keratin Kb15 OS=Rattus norvegicus OX=10116 GN=Kb15 PE=3 SV=1 (A0A0G2JVA8)	A0A0G2JVA8 [17]	Kb15	58 kDa	TRUE	0	0	0	0	0	17300000	0	0	0	0	16600000	0
TRUE	Empty	Immunity-related GTPase Q OS=Rattus norvegicus OX=10116 GN=Irgq PE=1 SV=1	A0A0G2K1U9	Irgq	59 kDa		11400000	19700000	20200000	13500000	12200000	16900000	14000000	13800000	12800000	18700000	22300000	13500000
TRUE	Empty	Membrane palmitoylated protein 6 OS=Rattus norvegicus OX=10116 GN=Mpp6 PE=1 SV=1	A0A0G2K4N7 (+1)	Mpp6	63 kDa	TRUE	11700000	11000000	11900000	10500000	10900000	11300000	14700000	11300000	14900000	10500000	15500000	9250000
TRUE	Empty	Dihydrolipoamide acetyltransferase component of pyruvate dehydrogenase complex OS=Rattus norvegicus OX=10116 GN=Dbt PE=1 SV=1	B2GV15	Dbt	53 kDa		21600000	15800000	12300000	11700000	16700000	16100000	14500000	10300000	6550000	8910000	11800000	6020000
TRUE	Empty	Catechol-O-methyltransferase domain containing 1 (Predicted), isoform CRA_a OS=Rattus norvegicus OX=10116 GN=Comtd1 PE=1 SV=1	D3ZM21	Comtd1	29 kDa		12200000	12200000	10300000	16000000	10700000	11100000	19300000	14200000	9100000	12000000	11100000	0
TRUE	Empty	MICOS complex subunit Mic25 OS=Rattus norvegicus OX=10116 GN=Chchd6 PE=1 SV=1	D4A7N1	Chchd6	29 kDa		17300000	23900000	32400000	11800000	13900000	31500000	18900000	26100000	18700000	24900000	38900000	22700000
TRUE	Empty	Clusterin OS=Rattus norvegicus OX=10116 GN=Clu PE=1 SV=1	G3V836 (+1)	Clu	51 kDa		20400000	23300000	15200000	23500000	16000000	27100000	18200000	19800000	23600000	9810000	16200000	11100000
TRUE	Empty	Guanylate cyclase soluble subunit beta-1 OS=Rattus norvegicus OX=10116 GN=Gucy1b1 PE=1 SV=2	P20595	Gucy1b1	70 kDa		15700000	9710000	8320000	13000000	16600000	14700000	9560000	15000000	14000000	5820000	7840000	13300000
TRUE	Empty	Mannose-6-phosphate isomerase OS=Rattus norvegicus OX=10116 GN=Mpi PE=2 SV=1	Q68FX1	Mpi	46 kDa		12000000	11300000	10700000	14700000	11300000	10600000	12200000	10300000	8710000	13500000	11100000	12800000
TRUE	Empty	Cluster of Beta-adrenergic receptor kinase 1 OS=Rattus norvegicus OX=10116 GN=Grk2 PE=1 SV=1 (P26817)	P26817 [5]	Grk2	80 kDa	TRUE	0	14200000	12800000	0	0	0	0	11500000	13800000	16200000	14300000	15800000
TRUE	Empty	Inter-alpha-trypsin inhibitor heavy chain H3 OS=Rattus norvegicus OX=10116 GN=Itih3 PE=1 SV=3	D3ZBS2 (+1)	Itih3	99 kDa	TRUE	13700000	10200000	17600000	21400000	5320000	21900000	8490000	15900000	8880000	21400000	12500000	0
TRUE	Empty	Plastin 3 (T-isoform), isoform CRA_a OS=Rattus norvegicus OX=10116 GN=Pls3 PE=1 SV=2	F1LPK7 (+1)	Pls3	71 kDa	TRUE	20500000	19200000	18800000	16800000	18600000	12600000	19300000	16600000	18000000	13000000	17800000	11200000
TRUE	Empty	Calcium/calmodulin-dependent protein kinase kinase 2 OS=Rattus norvegicus OX=10116 GN=Camkk2 PE=1 SV=1	O88831	Camkk2	64 kDa	TRUE	24900000	17300000	15100000	15000000	15400000	18100000	8560000	20500000	17500000	17100000	12700000	14600000
TRUE	Empty	Geranylgeranyl transferase type-2 subunit alpha OS=Rattus norvegicus OX=10116 GN=Rabggta PE=1 SV=1	Q08602	Rabggta	65 kDa	TRUE	15500000	13800000	13000000	9950000	11600000	15500000	12500000	11800000	12700000	13600000	17800000	11400000
TRUE	Empty	Eukaryotic translation initiation factor 4H OS=Rattus norvegicus OX=10116 GN=Eif4h PE=1 SV=1	Q5XI72	Eif4h	27 kDa	TRUE	68100000	56100000	79700000	56600000	41900000	70100000	40900000	60900000	54700000	54000000	60200000	47200000
TRUE	Empty	Lupus La protein homolog OS=Rattus norvegicus OX=10116 GN=Ssb PE=1 SV=1	Q66HM7	Ssb	48 kDa		10300000	16600000	10900000	11500000	7140000	8020000	8500000	14700000	8770000	6110000	10100000	14700000
TRUE	Empty	Cluster of Neuronal membrane glycoprotein M6-b OS=Rattus norvegicus OX=10116 GN=Gpm6b PE=4 SV=2 (E9PSV8)	E9PSV8 [2]	Gpm6b	29 kDa	TRUE	0	33100000	29300000	0	66400000	41500000	53700000	0	0	0	26700000	0
TRUE	Empty	ArfGAP with GTPase domain, ankyrin repeat and PH domain 3 OS=Rattus norvegicus OX=10116 GN=Agap3 PE=4 SV=1	A0A0G2JZ83	Agap3	87 kDa	TRUE	15200000	18300000	19600000	12900000	15400000	25700000	14200000	18500000	10900000	12800000	18700000	21100000
TRUE	Empty	Type I inositol 3,4-bisphosphate 4-phosphatase OS=Rattus norvegicus OX=10116 GN=Inpp4a PE=1 SV=3	D3ZBL5 (+1)	Inpp4a	106 kDa	TRUE	18700000	7570000	9910000	14300000	16200000	9680000	8230000	13800000	9300000	13600000	8900000	10900000
TRUE	Empty	Proteasome subunit beta type-2 OS=Rattus norvegicus OX=10116 GN=Psmb2 PE=1 SV=1	P40307	Psmb2	23 kDa		54000000	17800000	40500000	32000000	27900000	50800000	27700000	30100000	40200000	37600000	30900000	32900000
TRUE	Empty	Cortactin-binding protein 2 OS=Rattus norvegicus OX=10116 GN=Cttnbp2 PE=1 SV=1	Q2IBD4	Cttnbp2	179 kDa		8260000	6890000	9580000	8720000	7330000	10900000	6630000	7720000	6960000	6460000	8630000	9420000
TRUE	Empty	Reticulocalbin-2 OS=Rattus norvegicus OX=10116 GN=Rcn2 PE=1 SV=2	Q62703	Rcn2	37 kDa		17600000	25800000	17800000	21600000	12100000	14500000	15600000	17900000	15600000	24500000	13000000	19500000
TRUE	Empty	Cluster of Aminoacylase-1A OS=Rattus norvegicus OX=10116 GN=Acy1a PE=1 SV=1 (Q6AYS7)	Q6AYS7 [2]	Acy1a	46 kDa	TRUE	11700000	10000000	14100000	11100000	13800000	8980000	9650000	9390000	13000000	10900000	13900000	0
TRUE	Empty	BRICK1, SCAR/WAVE actin-nucleating complex subunit OS=Rattus norvegicus OX=10116 GN=Brk1 PE=1 SV=1	D3ZUP5	Brk1	9 kDa	TRUE	21400000	22100000	16900000	22100000	16700000	41400000	18800000	50300000	16100000	40600000	43800000	14000000
TRUE	Empty	Pyrophosphatase (inorganic) 2 OS=Rattus norvegicus OX=10116 GN=Ppa2 PE=1 SV=2	D4A830	Ppa2	35 kDa		14200000	13200000	15300000	21900000	16500000	19200000	16100000	16600000	15700000	12600000	15900000	17900000
TRUE	Empty	Adenylate cyclase 9 OS=Rattus norvegicus OX=10116 GN=Adcy9 PE=1 SV=2	M0R5U4	Adcy9	151 kDa	TRUE	0	6660000	6350000	8630000	7930000	6950000	0	7570000	0	1590000	4740000	5550000
TRUE	Empty	60S ribosomal protein L13 OS=Rattus norvegicus OX=10116 GN=Rpl13 PE=1 SV=2	P41123	Rpl13	24 kDa		25700000	41800000	50800000	50300000	40900000	51800000	42300000	32100000	49400000	39900000	60300000	45500000
TRUE	Empty	Monoacylglycerol lipase ABHD12 OS=Rattus norvegicus OX=10116 GN=Abhd12 PE=2 SV=1	Q6AYT7	Abhd12	45 kDa		12700000	34000000	13700000	15500000	7430000	16500000	13600000	16100000	7250000	8380000	11700000	9880000
TRUE	Empty	Syntaphilin OS=Rattus norvegicus OX=10116 GN=Snph PE=1 SV=1	B5DF41	Snph	54 kDa		4280000	6520000	6400000	3010000	3660000	6130000	4960000	2050000	4680000	3290000	3510000	4000000
TRUE	Empty	Cysteine and glycine-rich protein 1 OS=Rattus norvegicus OX=10116 GN=Csrp1 PE=1 SV=2	P47875	Csrp1	21 kDa		18100000	20300000	43600000	26200000	24700000	35500000	21900000	25100000	27000000	25300000	23400000	33400000
TRUE	Empty	Caytaxin OS=Rattus norvegicus OX=10116 GN=Atcay PE=1 SV=1	Q1M168	Atcay	42 kDa	TRUE	16800000	19000000	10400000	13500000	18700000	21700000	16700000	20900000	7560000	15400000	21800000	7180000
TRUE	Empty	Receptor expression-enhancing protein 5 OS=Rattus norvegicus OX=10116 GN=Reep5 PE=1 SV=1	B2RZ37	Reep5	21 kDa		43900000	49900000	49100000	35100000	38600000	63900000	31500000	39800000	47800000	47800000	42800000	54200000
TRUE	Empty	Coronin OS=Rattus norvegicus OX=10116 GN=Coro2b PE=3 SV=3	F1LMV9	Coro2b	55 kDa		16000000	29400000	19800000	34700000	26800000	27100000	37500000	24800000	19100000	21100000	20100000	23600000
TRUE	Empty	60S ribosomal protein L8 OS=Rattus norvegicus OX=10116 GN=Rpl8 PE=2 SV=2	P62919	Rpl8	28 kDa	TRUE	13700000	11800000	26400000	14500000	12700000	29500000	17200000	18900000	18600000	8030000	9970000	0
TRUE	Empty	Ras-related protein Rab-18 OS=Rattus norvegicus OX=10116 GN=Rab18 PE=2 SV=1	Q5EB77	Rab18	23 kDa	TRUE	16200000	21200000	28900000	17700000	18600000	27700000	14100000	27600000	21000000	18300000	35900000	19400000
TRUE	Empty	Synaptobrevin homolog YKT6 OS=Rattus norvegicus OX=10116 GN=Ykt6 PE=1 SV=1	Q5EGY4	Ykt6	22 kDa		19100000	23800000	21700000	18200000	17700000	25800000	25700000	21600000	21900000	25800000	22800000	23200000
TRUE	Empty	Leucyl-tRNA synthetase OS=Rattus norvegicus OX=10116 GN=Lars PE=1 SV=1	Q5PPJ6	Lars	134 kDa	TRUE	8500000	15500000	9630000	9720000	10500000	10400000	10300000	11800000	8700000	5270000	8620000	11300000
TRUE	Empty	Long-chain fatty acid transport protein 1 OS=Rattus norvegicus OX=10116 GN=Slc27a1 PE=1 SV=1	Q6GMM8	Slc27a1	71 kDa	TRUE	15800000	0	0	9740000	11100000	14100000	9860000	22400000	13100000	16500000	16900000	9510000
TRUE	Empty	Tumor protein D52 OS=Rattus norvegicus OX=10116 GN=Tpd52 PE=1 SV=1	A0A0G2K865	Tpd52	27 kDa		24800000	28600000	20600000	17400000	22700000	22100000	18800000	25400000	24600000	20900000	23000000	24500000
TRUE	Empty	Serine/threonine-protein kinase BRSK1 OS=Rattus norvegicus OX=10116 GN=Brsk1 PE=1 SV=1	B2DD29	Brsk1	85 kDa	TRUE	13000000	10600000	11300000	10000000	9210000	9530000	11500000	10500000	7560000	5730000	8840000	10400000
TRUE	Empty	Cyp46a1 protein OS=Rattus norvegicus OX=10116 GN=Cyp46a1 PE=2 SV=2	F7EN52	Cyp46a1	57 kDa		13400000	13900000	10900000	13100000	16300000	14500000	12300000	13800000	9050000	12200000	12800000	18800000
TRUE	Empty	Cluster of Rab3 GTPase-activating protein catalytic subunit OS=Rattus norvegicus OX=10116 GN=Rab3gap1 PE=1 SV=1 (A0A0G2JXA1)	A0A0G2JXA1 [3]	Rab3gap1	86 kDa	TRUE	6620000	8860000	7990000	0	6090000	9860000	10200000	8330000	5510000	6340000	8770000	0
TRUE	Empty	Cluster of Heme oxygenase 2 OS=Rattus norvegicus OX=10116 GN=Hmox2 PE=1 SV=1 (P23711)	P23711 [2]	Hmox2	36 kDa	TRUE	20400000	19100000	13500000	12600000	25300000	13100000	15700000	15500000	12700000	13900000	13700000	16600000
TRUE	Empty	DnaJ (Hsp40) homolog, subfamily C, member 11 OS=Rattus norvegicus OX=10116 GN=Dnajc11 PE=1 SV=1	B1WBY5	Dnajc11	63 kDa		17800000	36900000	26700000	18400000	0	11800000	11900000	13500000	9200000	18200000	10700000	11000000
TRUE	Empty	Centrosomal protein 170B OS=Rattus norvegicus OX=10116 GN=Cep170b PE=1 SV=1	D4A1G8	Cep170b	172 kDa	TRUE	6920000	1800000	5810000	2440000	3770000	5260000	2870000	5910000	3030000	4070000	5710000	0
TRUE	Empty	GMP reductase OS=Rattus norvegicus OX=10116 GN=Gmpr PE=3 SV=1	F1LRV6	Gmpr	37 kDa	TRUE	6460000	9590000	7280000	8360000	8880000	7880000	7890000	8950000	6070000	9030000	9800000	4470000
TRUE	Empty	Non-POU domain-containing octamer-binding protein OS=Rattus norvegicus OX=10116 GN=Nono PE=1 SV=3	Q5FVM4	Nono	55 kDa	TRUE	15000000	31900000	29900000	46800000	23500000	27400000	28400000	24200000	24300000	29300000	33400000	18900000
TRUE	Empty	Sorting nexin-3 OS=Rattus norvegicus OX=10116 GN=Snx3 PE=1 SV=1	Q5U211	Snx3	19 kDa	TRUE	19400000	23700000	15100000	16000000	10200000	19700000	17900000	23300000	17300000	16800000	22400000	30200000
TRUE	Empty	Acyl-protein thioesterase 2 OS=Rattus norvegicus OX=10116 GN=Lypla2 PE=1 SV=1	Q9QYL8	Lypla2	25 kDa		29100000	23700000	21500000	23900000	25200000	20100000	28900000	23500000	25100000	22300000	32400000	17100000
TRUE	Empty	Plakophilin 4 OS=Rattus norvegicus OX=10116 GN=Pkp4 PE=1 SV=2	F1M2K6	Pkp4	131 kDa	TRUE	7180000	11400000	8020000	0	0	8240000	11900000	11700000	9830000	10100000	7950000	9020000
TRUE	Empty	Contactin-2 OS=Rattus norvegicus OX=10116 GN=Cntn2 PE=1 SV=1	G3V758 (+1)	Cntn2	113 kDa		11300000	4780000	12200000	9080000	9830000	9180000	8940000	6500000	2990000	3280000	8770000	11600000
TRUE	Empty	Vacuolar protein sorting-associated protein 45 OS=Rattus norvegicus OX=10116 GN=Vps45 PE=1 SV=1	O08700	Vps45	65 kDa	TRUE	12400000	10000000	11700000	7900000	10200000	14600000	11000000	11200000	12300000	13600000	11600000	9660000
TRUE	Empty	ADP-ribosylation factor-like protein 3 OS=Rattus norvegicus OX=10116 GN=Arl3 PE=1 SV=2	P37996	Arl3	20 kDa		29900000	25500000	29100000	30700000	34900000	26200000	21200000	37500000	18100000	53500000	40600000	36700000
TRUE	Empty	Protein rogdi homolog OS=Rattus norvegicus OX=10116 GN=Rogdi PE=1 SV=1	Q4V7D2	Rogdi	32 kDa		20300000	24100000	24700000	24500000	21200000	33900000	28400000	16200000	18700000	24100000	26300000	17800000
TRUE	Empty	Basic leucine zipper and W2 domain-containing protein 1 OS=Rattus norvegicus OX=10116 GN=Bzw1 PE=1 SV=1	Q6P7P5	Bzw1	48 kDa	TRUE	0	0	10800000	0	10500000	12300000	0	10000000	0	0	0	0
TRUE	Empty	Heterogeneous nuclear ribonucleoprotein F OS=Rattus norvegicus OX=10116 GN=Hnrnpf PE=1 SV=3	Q794E4	Hnrnpf	46 kDa	TRUE	0	65700000	35300000	0	32200000	34600000	72200000	32100000	0	0	25500000	50900000
TRUE	Empty	CArG-binding factor A OS=Rattus norvegicus OX=10116 GN=Hnrnpab PE=1 SV=1	Q9QX80 (+1)	Hnrnpab	31 kDa	TRUE	24900000	31800000	40100000	28000000	33100000	34400000	31600000	38200000	26900000	28100000	30800000	28300000
TRUE	Empty	Tripartite motif protein 3, isoform CRA_a OS=Rattus norvegicus OX=10116 GN=Trim3 PE=1 SV=1	G3V8D6	Trim3	81 kDa	TRUE	9640000	14500000	8400000	13500000	13900000	6060000	12100000	11900000	9570000	9340000	11600000	10700000
TRUE	Empty	40S ribosomal protein S6 OS=Rattus norvegicus OX=10116 GN=Rps6 PE=1 SV=1	M0RD75 (+1)	Rps6	28 kDa		40300000	62900000	56400000	31800000	21000000	61100000	27800000	45300000	21300000	28400000	52800000	27300000
TRUE	Empty	Coatomer subunit beta OS=Rattus norvegicus OX=10116 GN=Copb1 PE=1 SV=1	P23514	Copb1	107 kDa		8290000	18500000	9650000	10800000	8290000	11300000	24100000	11900000	11700000	11100000	8470000	9610000
TRUE	Empty	Multifunctional protein ADE2 OS=Rattus norvegicus OX=10116 GN=Paics PE=1 SV=3	P51583	Paics	47 kDa		7040000	8690000	11300000	6690000	7340000	11200000	9140000	10400000	8350000	8690000	9640000	10500000
TRUE	Empty	Sodium/potassium-transporting ATPase subunit beta-3 OS=Rattus norvegicus OX=10116 GN=Atp1b3 PE=2 SV=1	Q63377	Atp1b3	32 kDa		29400000	26600000	39700000	19800000	32700000	38700000	36700000	23500000	20400000	35300000	29400000	21000000
TRUE	Empty	Cluster of 40S ribosomal protein S17 OS=Rattus norvegicus OX=10116 GN=Rps17 PE=3 SV=1 (A0A0H2UHQ8)	A0A0H2UHQ8 [5]	Rps17	15 kDa	TRUE	23900000	44200000	38100000	31900000	22900000	21300000	26800000	28000000	24400000	27000000	29900000	25900000
TRUE	Empty	Cell adhesion molecule 4 OS=Rattus norvegicus OX=10116 GN=Cadm4 PE=1 SV=2	F1M7V6 (+1)	Cadm4	42 kDa		15800000	52700000	41500000	24100000	22900000	26700000	22100000	23100000	27400000	38200000	35500000	32200000
TRUE	Empty	60S ribosomal protein L26 OS=Rattus norvegicus OX=10116 GN=Rpl26 PE=1 SV=1	G3V6I9	Rpl26	17 kDa	TRUE	21600000	29700000	36900000	19100000	20400000	36000000	23800000	28700000	34800000	24400000	40100000	21900000
TRUE	Empty	Cluster of AP-1 complex subunit mu-1 OS=Rattus norvegicus OX=10116 GN=Ap1m1 PE=1 SV=3 (Q32Q06)	Q32Q06 [2]	Ap1m1	49 kDa	TRUE	16900000	20200000	20100000	16900000	16500000	21300000	20100000	9100000	18400000	16700000	24500000	14900000
TRUE	Empty	Cluster of Neurofibromin OS=Rattus norvegicus OX=10116 GN=Nf1 PE=1 SV=2 (F1LM28)	F1LM28 [2]	Nf1	316 kDa	TRUE	0	5360000	4640000	0	0	3550000	5100000	4570000	2770000	3900000	4520000	3300000
TRUE	Empty	Ras homolog family member G (Fragment) OS=Rattus norvegicus OX=10116 GN=Rhog PE=1 SV=6	A0A096MJM1 (+1)	Rhog	21 kDa	TRUE	24800000	20400000	33300000	9100000	24900000	20100000	20400000	23800000	23400000	21700000	30900000	38400000
TRUE	Empty	Leukocyte surface antigen CD47 OS=Rattus norvegicus OX=10116 GN=Cd47 PE=1 SV=1	A0A0G2JTH4	Cd47	39 kDa		118000000	155000000	166000000	115000000	137000000	148000000	135000000	170000000	161000000	119000000	179000000	142000000
TRUE	Empty	Protein phosphatase 1 regulatory subunit 12A OS=Rattus norvegicus OX=10116 GN=Ppp1r12a PE=1 SV=1	A0A0G2JWJ0 (+1)	Ppp1r12a	115 kDa	TRUE	9250000	11600000	8710000	8830000	8820000	8300000	6430000	6810000	8950000	7000000	9600000	6330000
TRUE	Empty	6-phosphogluconate dehydrogenase, decarboxylating OS=Rattus norvegicus OX=10116 GN=Pgd PE=1 SV=1	P85968	Pgd	53 kDa		15000000	7350000	14300000	12500000	21200000	17200000	23400000	26000000	15000000	8650000	22600000	29400000
TRUE	Empty	Core histone macro-H2A.1 OS=Rattus norvegicus OX=10116 GN=H2afy PE=1 SV=4	Q02874	H2afy	40 kDa	TRUE	41200000	22200000	28800000	40700000	42900000	38000000	28900000	33000000	34700000	49400000	28300000	38000000
TRUE	Empty	Omega-amidase NIT2 OS=Rattus norvegicus OX=10116 GN=Nit2 PE=1 SV=1	Q497B0	Nit2	31 kDa		16400000	16500000	12400000	15100000	15800000	7490000	11100000	19200000	0	9530000	10400000	18100000
TRUE	Empty	Cluster of Diacylglycerol kinase OS=Rattus norvegicus OX=10116 GN=Dgkb PE=1 SV=2 (F1LP01)	F1LP01 [2]	Dgkb	90 kDa	TRUE	15600000	15700000	12400000	12700000	15600000	16200000	16300000	17500000	14800000	12600000	14400000	14800000
TRUE	Empty	Ectonucleotide pyrophosphatase/phosphodiesterase family member 6 OS=Rattus norvegicus OX=10116 GN=Enpp6 PE=1 SV=1	B0BND0	Enpp6	51 kDa		19100000	11900000	13600000	10500000	22600000	6290000	11400000	19400000	10900000	12600000	14300000	9880000
TRUE	Empty	LOC683667 protein OS=Rattus norvegicus OX=10116 GN=Sri PE=1 SV=1	B0BNJ1	Sri	22 kDa		19900000	22700000	28600000	28500000	19400000	32800000	23900000	23200000	21600000	23900000	25000000	22200000
TRUE	Empty	Actin-related protein 2/3 complex subunit 4 OS=Rattus norvegicus OX=10116 GN=Arpc4 PE=1 SV=1	B2RZ72	Arpc4	20 kDa		43300000	58900000	39900000	46000000	49000000	41100000	48300000	46000000	37500000	49500000	59400000	28900000
TRUE	Empty	NADH dehydrogenase [ubiquinone] 1 alpha subcomplex subunit 2 OS=Rattus norvegicus OX=10116 GN=Ndufa2 PE=1 SV=1	D3ZS58	Ndufa2	11 kDa		54500000	73900000	94400000	61000000	53600000	72500000	66100000	60400000	60200000	59800000	111000000	68700000
TRUE	Empty	Cysteinyl-tRNA synthetase OS=Rattus norvegicus OX=10116 GN=Cars PE=1 SV=1	G3V9K0	Cars	86 kDa		8070000	8950000	6040000	8330000	9870000	11100000	9890000	8090000	6300000	4480000	6770000	5850000
TRUE	Empty	Phenylalanyl-tRNA synthetase subunit beta OS=Rattus norvegicus OX=10116 GN=Farsb PE=1 SV=1	Q68FT7	Farsb	66 kDa	TRUE	10200000	13300000	9410000	9320000	9310000	9870000	10400000	11100000	7660000	10600000	9230000	12100000
TRUE	Empty	Protein phosphatase 1E OS=Rattus norvegicus OX=10116 GN=Ppm1e PE=1 SV=1	Q80Z30	Ppm1e	83 kDa		30800000	26600000	33200000	30800000	28500000	31000000	28200000	32800000	29400000	37200000	23800000	24300000
TRUE	Empty	Cluster of Ubiquitin-conjugating enzyme E2 V1 OS=Rattus norvegicus OX=10116 GN=LOC100912618 PE=1 SV=1 (D3ZFY8)	D3ZFY8 [3]	LOC100912618	16 kDa	TRUE	32600000	38900000	50500000	105000000	40500000	41700000	0	111000000	122000000	48500000	46700000	49000000
TRUE	Empty	Eukaryotic translation initiation factor 3 subunit E OS=Rattus norvegicus OX=10116 GN=LOC100909481 PE=3 SV=1	A0A0G2K273 (+1)	LOC100909481	52 kDa		7290000	11000000	9150000	8180000	10600000	8150000	15100000	9830000	10500000	6770000	9840000	2700000
TRUE	Empty	Nucleosome assembly protein 1-like 1 OS=Rattus norvegicus OX=10116 GN=Nap1l1 PE=1 SV=1	G3V6H9	Nap1l1	45 kDa	TRUE	88200000	67500000	67200000	48800000	68700000	67500000	49500000	76700000	59700000	69000000	62200000	55500000
TRUE	Empty	Fatty acid-binding protein, heart OS=Rattus norvegicus OX=10116 GN=Fabp3 PE=1 SV=2	P07483	Fabp3	15 kDa		51500000	67700000	109000000	69300000	55000000	98000000	39100000	59600000	76500000	75800000	82700000	80000000
TRUE	Empty	Synaptic vesicle membrane protein VAT-1 homolog OS=Rattus norvegicus OX=10116 GN=Vat1 PE=1 SV=1	Q3MIE4	Vat1	43 kDa		23700000	21100000	18400000	20300000	26000000	25100000	20600000	28600000	25100000	23800000	24200000	26500000
TRUE	Empty	Cluster of Uncharacterized protein OS=Rattus norvegicus OX=10116 PE=1 SV=2 (M0RCH6)	M0RCH6 [2]		25 kDa	TRUE	20500000	14400000	17400000	21700000	11800000	22700000	13800000	14500000	14600000	18500000	15300000	13500000
TRUE	Empty	Cluster of Biliverdin reductase A OS=Rattus norvegicus OX=10116 GN=Blvra PE=1 SV=1 (Q6AZ33)	Q6AZ33 [2]	Blvra	34 kDa	TRUE	14900000	13000000	11300000	12800000	11800000	18600000	12000000	16600000	9680000	11400000	13200000	15000000
TRUE	Empty	Cluster of Glycerol kinase OS=Rattus norvegicus OX=10116 GN=Gk PE=1 SV=1 (A0A0G2K785)	A0A0G2K785 [5]	Gk	61 kDa	TRUE	7430000	7570000	11500000	10100000	6370000	9570000	5020000	18300000	10100000	5410000	13200000	0
TRUE	Empty	Casein kinase 2 alpha 2 OS=Rattus norvegicus OX=10116 GN=Csnk2a2 PE=1 SV=1	B4F7A9	Csnk2a2	41 kDa	TRUE	18700000	14900000	16500000	21400000	28600000	24900000	19700000	31600000	19800000	23300000	23000000	27500000
TRUE	Empty	Mitochondrial amidoxime reducing component 2 OS=Rattus norvegicus OX=10116 GN=Marc2 PE=1 SV=2	D3Z900 (+1)	2022-03-02	38 kDa		0	0	0	14100000	0	14300000	0	0	0	0	0	0
TRUE	Empty	Sorting nexin 4 OS=Rattus norvegicus OX=10116 GN=Snx4 PE=1 SV=1	E9PU13	Snx4	52 kDa		6060000	7320000	9010000	8610000	7550000	9850000	7310000	6630000	6750000	7970000	8140000	6880000
TRUE	Empty	Proteasome subunit beta type-3 OS=Rattus norvegicus OX=10116 GN=Psmb3 PE=1 SV=1	P40112	Psmb3	23 kDa		9940000	8090000	12600000	13300000	8880000	12800000	13900000	7750000	6300000	12800000	8230000	13900000
TRUE	Empty	Eukaryotic translation initiation factor 4B OS=Rattus norvegicus OX=10116 GN=Eif4b PE=1 SV=1	Q5RKG9	Eif4b	69 kDa		9110000	8530000	11900000	6760000	8090000	8920000	9350000	8760000	8900000	7710000	4910000	8350000
TRUE	Empty	Small glutamine-rich tetratricopeptide repeat-containing protein beta OS=Rattus norvegicus OX=10116 GN=Sgtb PE=1 SV=1	Q80W98	Sgtb	33 kDa		14400000	16500000	26400000	17300000	12900000	21800000	15900000	14700000	15000000	17000000	17000000	15900000
TRUE	Empty	Dynactin subunit 4 OS=Rattus norvegicus OX=10116 GN=Dctn4 PE=1 SV=1	Q9QUR2	Dctn4	53 kDa		10300000	17200000	14000000	13400000	11700000	19900000	15100000	12800000	12200000	12200000	13700000	13000000
TRUE	Empty	Paralemmin 2 OS=Rattus norvegicus OX=10116 GN=Palm2 PE=1 SV=1	A0A096MIZ1	Palm2	42 kDa	TRUE	13300000	13700000	21700000	9330000	11800000	18500000	10600000	11000000	20200000	11800000	15400000	14300000
TRUE	Empty	Threonine--tRNA ligase, cytoplasmic OS=Rattus norvegicus OX=10116 GN=Tars PE=1 SV=1	A0A0G2K9V6	Tars	83 kDa	TRUE	0	9500000	14200000	14900000	12400000	6290000	7500000	9820000	0	10200000	8380000	12800000
TRUE	Empty	Afadin OS=Rattus norvegicus OX=10116 GN=Afdn PE=1 SV=1	O35889	Afdn	208 kDa		6320000	6340000	6690000	5910000	3940000	6830000	7460000	4790000	5240000	5510000	5260000	6590000
TRUE	Empty	Cluster of 60S ribosomal protein L14 OS=Rattus norvegicus OX=10116 GN=Rpl14 PE=1 SV=1 (B5DEM5)	B5DEM5 [4]	Rpl14	24 kDa	TRUE	62200000	71500000	78400000	67100000	62600000	0	87800000	78800000	72300000	71700000	110000000	69400000
TRUE	Empty	S-formylglutathione hydrolase OS=Rattus norvegicus OX=10116 GN=Esd PE=2 SV=1	B0BNE5	Esd	31 kDa		41800000	48300000	37000000	48900000	49800000	43500000	66500000	45000000	42600000	30400000	33900000	45800000
TRUE	Empty	Ubiquitin carboxyl-terminal hydrolase 7 OS=Rattus norvegicus OX=10116 GN=Usp7 PE=1 SV=2	F1LM09 (+1)	Usp7	128 kDa		11500000	8940000	8530000	28900000	19800000	8420000	23700000	29500000	0	34700000	9230000	13000000
TRUE	Empty	Calcium/calmodulin-dependent protein kinase kinase 1 OS=Rattus norvegicus OX=10116 GN=Camkk1 PE=1 SV=2	F1LQD2 (+1)	Camkk1	56 kDa		10200000	13300000	14400000	6250000	12500000	11600000	9230000	15300000	14800000	7600000	16200000	17400000
TRUE	Empty	Amyloid-beta A4 protein OS=Rattus norvegicus OX=10116 GN=App PE=1 SV=2	P08592 (+1)	App	87 kDa	TRUE	15300000	19100000	22800000	14300000	16100000	17000000	7220000	15500000	0	9990000	13400000	11900000
TRUE	Empty	Sodium- and chloride-dependent GABA transporter 1 OS=Rattus norvegicus OX=10116 GN=Slc6a1 PE=1 SV=1	P23978	Slc6a1	67 kDa		48700000	40900000	31000000	0	43500000	20600000	58600000	45300000	0	0	24100000	28200000
TRUE	Empty	Cadherin 13 OS=Rattus norvegicus OX=10116 GN=Cdh13 PE=1 SV=1	Q8R490	Cdh13	78 kDa		31000000	34400000	28400000	29700000	25800000	29000000	28000000	29600000	30300000	34900000	26300000	27100000
TRUE	Empty	Cluster of Adenylosuccinate synthetase isozyme 2 OS=Rattus norvegicus OX=10116 GN=Adss PE=1 SV=1 (D4AEP0)	D4AEP0 [2]	Adss	50 kDa	TRUE	11400000	11600000	10600000	8710000	11300000	10600000	10300000	15300000	9680000	15600000	10800000	12800000
TRUE	Empty	SEC24 homolog C, COPII coat complex component OS=Rattus norvegicus OX=10116 GN=Sec24c PE=1 SV=1	A0A0G2JZF0 (+1)	Sec24c	115 kDa	TRUE	15000000	12500000	8250000	8170000	14100000	10400000	18200000	11200000	9970000	8720000	7110000	8850000
TRUE	Empty	Immunoglobulin superfamily member 21 OS=Rattus norvegicus OX=10116 GN=Igsf21 PE=2 SV=3	M0RAS4	Igsf21	52 kDa		11900000	14700000	12300000	13200000	13800000	13000000	17200000	17200000	21600000	8820000	20200000	14200000
TRUE	Empty	Very-long-chain 3-oxoacyl-CoA reductase OS=Rattus norvegicus OX=10116 GN=Hsd17b12 PE=2 SV=1	Q6P7R8	Hsd17b12	35 kDa	TRUE	17600000	15800000	11300000	15400000	15700000	14100000	15900000	13900000	9580000	13000000	13700000	8340000
TRUE	Empty	Cluster of Rap guanine nucleotide exchange factor 4 OS=Rattus norvegicus OX=10116 GN=Rapgef4 PE=1 SV=3 (F1LQ26)	F1LQ26 [4]	Rapgef4	115 kDa	TRUE	6890000	9290000	6550000	9190000	7910000	9080000	7360000	6710000	6730000	6850000	8460000	3520000
TRUE	Empty	Ubiquilin 1, isoform CRA_a OS=Rattus norvegicus OX=10116 GN=Ubqln1 PE=1 SV=1	A0A140TAI1	Ubqln1	62 kDa	TRUE	16100000	16600000	25300000	14500000	19900000	25400000	15400000	20900000	32700000	20300000	22900000	18500000
TRUE	Empty	Neutral cholesterol ester hydrolase 1 OS=Rattus norvegicus OX=10116 GN=Nceh1 PE=1 SV=1	B2GV54	Nceh1	46 kDa		32800000	39400000	23600000	32000000	31500000	24800000	20800000	23700000	19000000	24000000	23700000	21200000
TRUE	Empty	Transferrin receptor protein 1 OS=Rattus norvegicus OX=10116 GN=Tfrc PE=1 SV=1	G3V679	Tfrc	86 kDa	TRUE	3400000	4330000	5780000	3550000	5270000	6200000	3780000	3100000	1910000	3170000	5450000	3980000
TRUE	Empty	Phosphatidate cytidylyltransferase OS=Rattus norvegicus OX=10116 GN=Cds2 PE=1 SV=1	G3V8W2 (+1)	Cds2	51 kDa		3310000	6390000	8330000	4320000	2620000	8740000	6380000	3490000	4320000	6750000	5660000	4630000
TRUE	Empty	Dead end homolog 1 (Zebrafish) OS=Rattus norvegicus OX=10116 GN=Hars PE=1 SV=1	Q4QQV4	Hars	57 kDa	TRUE	17700000	17900000	17700000	14800000	17000000	10000000	12400000	13600000	13200000	12100000	17300000	15200000
TRUE	Empty	Elongation factor 1-delta OS=Rattus norvegicus OX=10116 GN=Eef1d PE=1 SV=2	Q68FR9	Eef1d	31 kDa	TRUE	20400000	24000000	24700000	26000000	29000000	26300000	17700000	18200000	20400000	37900000	44800000	25100000
TRUE	Empty	Neutral amino acid transporter ASCT1 OS=Rattus norvegicus OX=10116 GN=Slc1a4 PE=1 SV=1	Q76GL9	Slc1a4	56 kDa		10600000	10600000	9200000	10900000	12200000	18200000	7830000	6790000	7060000	10100000	18700000	11600000
TRUE	Empty	60S ribosomal protein L18 OS=Rattus norvegicus OX=10116 GN=Rpl18 PE=1 SV=1	A0A0H2UHS7 (+1)	Rpl18	22 kDa		23500000	44000000	32100000	53700000	17900000	35400000	18400000	36200000	32600000	30800000	47200000	43500000
TRUE	Empty	Methionyl-tRNA synthetase OS=Rattus norvegicus OX=10116 GN=Mars PE=1 SV=1	D3Z941	Mars	102 kDa	TRUE	8400000	10800000	11000000	7810000	8680000	10400000	7930000	11200000	7730000	7090000	13800000	10000000
TRUE	Empty	Fibrinogen gamma chain OS=Rattus norvegicus OX=10116 GN=Fgg PE=1 SV=3	P02680	Fgg	51 kDa		0	13000000	10300000	10600000	18300000	12300000	13800000	5290000	0	7750000	9860000	6600000
TRUE	Empty	Glutathione S-transferase alpha-4 OS=Rattus norvegicus OX=10116 GN=Gsta4 PE=1 SV=2	P14942	Gsta4	26 kDa	TRUE	24400000	15900000	24500000	19400000	18600000	31800000	15500000	16900000	14800000	16800000	14800000	19300000
TRUE	Empty	NADH-cytochrome b5 reductase 3 OS=Rattus norvegicus OX=10116 GN=Cyb5r3 PE=1 SV=2	P20070	Cyb5r3	34 kDa	TRUE	14500000	19400000	20700000	25700000	30400000	33900000	17400000	26700000	25200000	26300000	27900000	25100000
TRUE	Empty	Enolase-phosphatase E1 OS=Rattus norvegicus OX=10116 GN=Enoph1 PE=2 SV=1	Q5PPH0	Enoph1	29 kDa		35600000	30400000	22300000	21100000	37600000	14400000	17800000	27100000	22800000	20100000	24600000	20300000
TRUE	Empty	NAD-dependent protein deacylase sirtuin-5, mitochondrial OS=Rattus norvegicus OX=10116 GN=Sirt5 PE=2 SV=1	Q68FX9	Sirt5	34 kDa		10000000	9950000	14700000	12200000	18300000	16900000	16400000	15300000	11900000	12600000	14500000	10900000
TRUE	Empty	Serine racemase OS=Rattus norvegicus OX=10116 GN=Srr PE=1 SV=1	Q76EQ0	Srr	36 kDa	TRUE	15900000	24100000	11900000	14200000	12600000	16000000	15200000	20800000	0	23500000	12500000	12700000
TRUE	Empty	ZW10 interactor OS=Rattus norvegicus OX=10116 GN=Zwint PE=1 SV=1	Q8VIL3	Zwint	30 kDa		9670000	11400000	10700000	11900000	16800000	12200000	8460000	8170000	10700000	18900000	10500000	12800000
TRUE	Empty	RCG27287, isoform CRA_a OS=Rattus norvegicus OX=10116 GN=Slc12a6 PE=1 SV=1	G3V6N7	Slc12a6	128 kDa	TRUE	0	0	55000000	0	0	112000000	0	37900000	0	0	0	0
TRUE	Empty	Family with sequence similarity 120A OS=Rattus norvegicus OX=10116 GN=Fam120a PE=1 SV=2	D4AB03	Fam120a	122 kDa	TRUE	3610000	5700000	6650000	3770000	3350000	6900000	3230000	6810000	5740000	4040000	6270000	5410000
TRUE	Empty	F-box only protein 2 OS=Rattus norvegicus OX=10116 GN=Fbxo2 PE=4 SV=1	G3V774	Fbxo2	34 kDa	TRUE	29200000	24300000	47100000	21900000	30100000	30800000	58600000	30400000	25400000	25800000	32900000	45800000
TRUE	Empty	Guanine nucleotide-binding protein subunit gamma OS=Rattus norvegicus OX=10116 GN=Gng3 PE=1 SV=1	G3V8K2	Gng3	8 kDa		50700000	30300000	49700000	36800000	31600000	54000000	31200000	48500000	29700000	27000000	39100000	59700000
TRUE	Empty	Tumor susceptibility gene 101 protein OS=Rattus norvegicus OX=10116 GN=Tsg101 PE=1 SV=1	Q6IRE4	Tsg101	44 kDa		13000000	8890000	12500000	11800000	9100000	11900000	10600000	9710000	10600000	10800000	10800000	9980000
TRUE	Empty	Cluster of Myosin light polypeptide 6 OS=Rattus norvegicus OX=10116 GN=Myl6 PE=1 SV=1 (A0A0G2K6J5)	A0A0G2K6J5 [4]	Myl6	17 kDa	TRUE	49600000	50900000	79300000	63400000	72200000	77200000	53100000	56000000	58300000	49100000	66800000	55800000
TRUE	Empty	Lymphocyte antigen 6 family member H (Fragment) OS=Rattus norvegicus OX=10116 GN=Ly6h PE=4 SV=6	A0A096MJ90 (+1)	Ly6h	13 kDa		22900000	22600000	44300000	20900000	23400000	52300000	28300000	29300000	28200000	20100000	16900000	15400000
[truncated: 1,729 more rows]

## Sheet: Supplemental table SE5
HH21vNaive 21
Log2 Fold change	(-Log p-value)	Uniprot Accession	Official gene symbol	Species	Gene description
[truncated: 67 more rows]

## Sheet: Supplemental table SE6
HL21vNaive 21
[truncated: 94 more rows]

## Sheet: Notes
Table SE1	Log2fold change and p value for miRNAs detected in the OFC of HL21D and NL21D animals
[truncated: 5 more rows]
